# Supplementary material for: The behavioural challenge of the COVID-19 pandemic: indirect measurements and personalized attitude changing treatments (IMPACT)
Source: R Soc Open Sci. 2020 Aug 26;7(8):201131. doi: 10.1098/rsos.201131 (PMC7481714; doi:10.1098/rsos.201131)
Supplement: The behavioral challenge of COVID-19 - DATA.xlxs [file rsos201131supp1.xlsx]

## Sheet: data
Completed surveys	Treatment	Demographics							Adherent	Adherent	Non adherenr	Non adherent	Adherent	Adherent	Non adherenr	Non adherent	Adherent	Adherent	Non adherenr	Non adherent	Adherent	Adherent	Adherent	Adherent	Adherent	Adherent	Adherent	Adherent	Non adherent	Non adherent	Non adherent	Non adherent	Non adherent	Non adherent	Non adherent	Non adherent	Difference =(No adherent) - (adherent)	Difference =(No adherent) - (adherent)	Difference =(No adherent) - (adherent)	Difference =(No adherent) - (adherent)	Difference =(No adherent) - (adherent)	Difference =(No adherent) - (adherent)	Difference =(No adherent) - (adherent)	Difference =(No adherent) - (adherent)	Average	Average	Average	Average	Eficacy = (No aderent - adherent)
									t1	t2	t1	t2	t1	t2	t1	t2	t1	t2	t1	t2	t1	t1	t1	t1	t2	t2	t2	t2	t1	t1	t1	t1	t2	t2	t2	t2	t1	t1	t1	t1	t2	t2	t2	t2	t1	t2	t1	t2	t1
Participant's id no.	Group 1-rep, 2-inte	Language	Gender	Age	Education	Residence (City /Country)	Targeted/weakest (0-home,1-distance, 2-hygiene, 3-senior) t1	Strongest (0-home,1-distance, 2-hygiene, 3-senior) t1	Targeted/weakest	Targeted/weakest	Targeted/weakest	Targeted/weakest	OTHERS (average excluding target )	OTHERS_ (average excluding target )	OTHERS_ (average excluding target )	OTHERS (average excluding target )	Strongest	Strongest	Strongest	Strongest	Leave home only if essential	Keep Distance	Hygiene	Avoid Elderly	Leave home only if essential	Keep Distance	Hygiene	Avoid Elderly	Leave home only if essential	Keep Distance	Hygiene	Avoid Elderly	Leave home only if essential	Keep Distance	Hygiene	Avoid Elderly	Home	distance	Hygine	Elderly	Home	distance	Hygine	Elderly	Adherence	Adherence	Non_Adherence	Non_Adherence	Targeted (weakest)
1252	1	Arabic	F	0	شهادة اكاديمية (كلية\ جامعة)	البقيعة	0	2	800	200	1000	1000	366.667	133.333	1000	666.667	100	100	1000	500	800	500	100	500	200	200	100	100	1000	1000	1000	1000	1000	1000	500	500	200	500	900	500	800	800	400	400	475	150	1000	750	200
1254	1	Arabic	F	22	شهادة اكاديمية (كلية\ جامعة)	دبورية	1	0	50	100	900	900	50	23.3333	1000	1000	50	50	1000	1000	50	50	50	50	50	100	0	20	1000	900	1000	1000	1000	900	1000	1000	950	850	950	950	950	800	1000	980	50	42.5	975	975	850
1255	1	Arabic	F	40	شهادة اكاديمية (كلية\ جامعة)	طمرة	1	2	700	700	900	1000	416.667	266.667	1000	1000	250	50	1000	1000	500	700	250	500	500	700	50	250	1000	900	1000	1000	1000	1000	1000	1000	500	200	750	500	500	300	950	750	487.5	375	975	1000	200
1256	1	Arabic	F	26	شهادة اكاديمية (كلية\ جامعة)	פקיעין	0	1	500	400	700	800	333.333	333.333	600	433.333	500	300	800	500	500	500	200	300	400	300	400	300	700	800	500	500	800	500	500	300	200	300	300	200	400	200	100	0	375	350	625	525	200
1259	1	Arabic	M	27	شهادة اكاديمية (كلية\ جامعة)	البقيعه	0	3	150	150	250	250	101.667	103.333	333.333	350	100	150	450	450	150	125	80	100	150	80	80	150	250	250	300	450	250	300	300	450	100	125	220	350	100	220	220	300	113.75	115	312.5	325	100
1264	1	Arabic	M	0	شهادة اكاديمية (كلية\ جامعة)	البقيعه	1	2	200	150	500	500	116.667	200	633.333	866.667	100	50	800	900	200	200	100	50	500	150	50	50	600	500	800	500	1000	500	900	700	400	300	700	450	500	350	850	650	137.5	187.5	600	775	300
1265	1	Arabic	F	24	شهادة اكاديمية (كلية\ جامعة)	البقيعة	1	2	10	20	100	100	40	90	600	600	50	20	800	800	50	10	50	20	200	20	20	50	500	100	800	500	500	100	800	500	450	90	750	480	300	80	780	450	32.5	72.5	475	475	90
1268	1	Arabic	M	28	شهادة اكاديمية (كلية\ جامعة)	Morocco	0	2	10	10	500	500	0	0	733.333	833.333	0	0	1000	1000	10	0	0	0	10	0	0	0	500	500	1000	700	500	500	1000	1000	490	500	1000	700	490	500	1000	1000	2.5	2.5	675	750	490
1269	1	Arabic	M	39	شهادة اكاديمية (كلية\ جامعة)	الرامة	0	1	50	100	100	200	33.3333	0	266.667	133.333	100	0	500	100	50	100	0	0	100	0	0	0	100	500	200	100	200	100	200	100	50	400	200	100	100	100	200	100	37.5	25	225	150	50
1277	1	Arabic	M	11	شهادة اكاديمية (كلية\ جامعة)	البقيعه	2	1	1	4	0	25	3.33333	3.33333	20	20	4	4	25	25	2	4	1	4	2	4	4	4	10	25	0	25	10	25	25	25	8	21	-1	21	8	21	21	21	2.75	3.5	15	21.25	-1
1280	1	Arabic	F	22	شهادة اكاديمية (كلية\ جامعة)	عكا	0	2	600	350	900	750	533.333	300	866.667	950	500	400	900	1000	600	600	500	500	350	500	400	0	900	900	900	800	750	950	1000	900	300	300	400	300	400	450	600	900	550	312.5	875	900	300
1293	1	Arabic	F	53	شهادة اكاديمية (كلية\ جامعة)	الناصرة	0	3	1	3	1	5	1.66667	3.33333	5.66667	7	2	5	10	10	1	2	1	2	3	3	2	5	1	2	5	10	5	6	5	10	0	0	4	8	2	3	3	5	1.5	3.25	4.5	6.5	0
1294	1	Arabic	F	0	شهادة اكاديمية (كلية\ جامعة)	طرعان	1	3	500	250	1000	900	133.333	116.667	1000	826.667	0	0	1000	900	200	500	200	0	250	250	100	0	1000	1000	1000	1000	980	900	600	900	800	500	800	1000	730	650	500	900	225	150	1000	845	500
1297	1	Arabic	F	39	شهادة مهنية	البقيعه	1	3	500	500	1000	700	100	166.667	900	766.667	0	0	1000	1000	100	500	200	0	200	500	300	0	1000	1000	700	1000	1000	700	300	1000	900	500	500	1000	800	200	0	1000	200	250	925	750	500
1300	1	Arabic	F	23	شهادة اكاديمية (كلية\ جامعة)	حيفا	0	2	500	500	800	900	466.667	416.667	866.667	800	500	500	1000	800	500	500	500	400	500	500	500	250	800	800	1000	800	900	800	800	800	300	300	500	400	400	300	300	550	475	437.5	850	825	300
1306	1	Arabic	F	23	شهادة اكاديمية (كلية\ جامعة)	الرينة	1	2	300	200	900	900	133.333	36.6667	850	896.667	200	10	950	990	100	300	200	100	50	200	10	50	800	900	950	800	800	900	990	900	700	600	750	700	750	700	980	850	175	77.5	862.5	897.5	600
1333	1	Arabic	M	21	ثانوي	بقيعه	1	3	100	100	150	150	50	33.3333	150	150	0	0	150	150	50	100	100	0	50	100	50	0	150	150	150	150	150	150	150	150	100	50	50	150	100	50	100	150	62.5	50	150	150	50
1339	1	Arabic	F	34	شهادة اكاديمية (كلية\ جامعة)	البقيعه	1	2	500	500	1000	1000	233.333	300	833.333	533.333	300	500	1000	1000	300	500	300	100	300	500	500	100	900	1000	1000	600	500	1000	1000	100	600	500	700	500	200	500	500	0	300	350	875	650	500
1348	1	Arabic	F	25	شهادة اكاديمية (كلية\ جامعة)	عكا	1	0	400	400	500	600	73.3333	270	500	566.667	10	10	500	500	10	400	200	10	10	400	400	400	500	500	500	500	500	600	600	600	490	100	300	490	490	200	200	200	155	302.5	500	575	100
1363	1	Arabic	F	31	شهادة مهنية	يركا	2	1	70	300	100	500	233.333	250	780	566.667	100	500	850	600	200	100	70	400	50	500	300	200	900	850	100	590	600	600	500	500	700	750	30	190	550	100	200	300	192.5	262.5	610	550	30
1368	1	Arabic	F	23	شهادة اكاديمية (كلية\ جامعة)	جديدة المكر	1	0	300	400	500	500	283.333	300	883.333	866.667	250	300	900	950	250	300	300	300	300	400	200	400	900	500	800	950	950	500	750	900	650	200	500	650	650	100	550	500	287.5	325	787.5	775	200
1373	1	Arabic	F	32	شهادة اكاديمية (كلية\ جامعة)	بيت جن	0	2	1000	100	500	300	193.333	333.333	633.333	446.667	90	300	1000	800	1000	400	90	90	100	500	300	200	500	400	1000	500	300	500	800	40	-500	0	910	410	200	0	500	-160	395	275	600	410	-500
1383	1	Arabic	F	40	شهادة اكاديمية (كلية\ جامعة)	عين الاسد	3	1	50	50	100	100	86.6667	83.3333	300	183.333	10	50	400	150	200	10	50	50	100	50	100	50	300	400	200	100	200	150	200	100	100	390	150	50	100	100	100	50	77.5	75	250	162.5	50
1385	1	Arabic	F	47	شهادة مهنية	ساجور	1	3	500	500	1000	1000	250	216.667	1000	1000	100	100	1000	1000	350	500	300	100	350	500	200	100	1000	1000	1000	1000	1000	1000	1000	1000	650	500	700	900	650	500	800	900	312.5	287.5	1000	1000	500
1387	1	Arabic	F	31	شهادة اكاديمية (كلية\ جامعة)	حيفا	0	3	50	100	50	100	36.6667	4	100	40	10	1	100	10	50	50	50	10	100	10	1	1	50	100	t1	100	100	100	10	10	0	50	50	90	0	90	9	9	40	28	87.5	55	0
1393	1	Arabic	F	44	شهادة اكاديمية (كلية\ جامعة)	عين الاسد	3	0	900	100	900	1000	153.333	17.3333	633.333	893.333	20	20	800	900	20	400	40	900	20	20	12	100	800	900	200	900	900	900	880	1000	780	500	160	0	880	880	868	900	340	38	700	920	0
1394	1	Arabic	F	56	شهادة اكاديمية (كلية\ جامعة)	البقيعه	2	3	10	10	80	800	70	136.667	733.333	833.333	0	0	900	900	10	200	10	0	10	400	10	0	500	800	80	900	800	800	800	900	490	600	70	900	790	400	790	900	55	105	570	825	70
1401	1	Arabic	M	44	شهادة اكاديمية (كلية\ جامعة)	ירכא	3	1	20	5	30	10	30	8.33333	100	18.3333	20	10	100	20	50	20	20	20	10	10	5	5	100	100	100	30	10	20	25	10	50	80	80	10	0	10	20	5	27.5	7.5	82.5	16.25	10
1403	1	Arabic	F	44	شهادة اكاديمية (كلية\ جامعة)	كفر سميع	0	0	500	100	1000	500	500	233.333	1000	666.667	500	100	1000	500	500	500	500	500	100	100	500	100	1000	1000	1000	1000	500	500	1000	500	500	500	500	500	400	400	500	400	500	200	1000	625	500
1404	1	Arabic	M	48	شهادة اكاديمية (كلية\ جامعة)	البقيعة	0	1	50	50	200	200	36.6667	50	200	200	10	50	200	200	50	10	50	50	50	50	50	50	200	200	200	200	200	200	200	200	150	190	150	150	150	150	150	150	40	50	200	200	150
1411	1	Arabic	F	33	شهادة اكاديمية (كلية\ جامعة)	ראמה	0	3	1000	200	1000	1000	66.6667	66.6667	900	733.333	0	0	1000	1000	1000	100	100	0	200	200	0	0	1000	700	1000	1000	1000	200	1000	1000	0	600	900	1000	800	0	1000	1000	300	100	925	800	0
1417	1	Arabic	F	60	شهادة اكاديمية (كلية\ جامعة)	فسوطه	0	3	10	10	100	500	53.3333	66.6667	400	366.667	10	100	500	500	10	100	50	10	10	50	50	100	100	200	500	500	500	100	500	500	90	100	450	490	490	50	450	400	42.5	52.5	325	400	90
1420	1	Arabic	M	55	شهادة اكاديمية (كلية\ جامعة)	حرفيش	0	1	750	950	900	500	5	5	950	950	5	5	950	950	750	5	5	5	950	5	5	5	900	950	950	950	500	950	950	950	150	945	945	945	-450	945	945	945	191.25	241.25	937.5	837.5	150
1432	1	Arabic	F	22	شهادة اكاديمية (كلية\ جامعة)	טמרה	1	3	50	25	50	40	30	25	60	53.3333	30	30	80	80	40	50	20	30	25	25	20	30	50	50	50	80	40	40	40	80	10	0	30	50	15	15	20	50	35	25	57.5	50	0
1433	1	Arabic	F	23	شهادة اكاديمية (كلية\ جامعة)	חיפה	0	3	500	500	700	700	133.333	100	666.667	633.333	100	100	800	700	500	200	100	100	500	100	100	100	700	500	700	800	700	400	800	700	200	300	600	700	200	300	700	600	225	200	675	650	200
1434	1	Arabic	M	33	شهادة اكاديمية (كلية\ جامعة)	البقيعة	0	1	10	500	500	1000	40	40	666.667	500	100	100	1000	500	10	100	10	10	500	100	10	10	500	1000	500	500	1000	500	500	500	490	900	490	490	500	400	490	490	32.5	155	625	625	490
1467	1	Arabic	F	30	شهادة اكاديمية (كلية\ جامعة)	دالية الكرمل	0	2	350	150	350	150	64	25	223.333	216.667	67	25	450	250	350	100	67	25	150	25	25	25	350	100	450	120	150	150	250	250	0	0	383	95	0	125	225	225	135.5	56.25	255	200	0
1472	1	Arabic	M	36	شهادة اكاديمية (كلية\ جامعة)	البقيعه	2	3	50	80	50	150	93.3333	93.3333	333.333	183.333	150	150	500	250	50	80	50	150	50	80	80	150	200	300	50	500	150	150	150	250	150	220	0	350	100	70	70	100	82.5	90	262.5	175	0
1482	1	Arabic	F	23	شهادة اكاديمية (كلية\ جامعة)	البقيعه	3	2	100	100	500	500	333.333	333.333	1000	833.333	200	200	1000	500	500	300	200	100	500	300	200	100	1000	1000	1000	500	1000	1000	500	500	500	700	800	400	500	700	300	400	275	275	875	750	400
1484	1	Arabic	F	22	شهادة اكاديمية (كلية\ جامعة)	الرامة	1	2	50	30	50	50	34.3333	16.6667	75.3333	36.6667	50	10	120	40	50	50	50	3	20	30	10	20	100	50	120	6	20	50	40	50	50	0	70	3	0	20	30	30	38.25	20	69	40	0
1486	1	Arabic	F	44	شهادة اكاديمية (كلية\ جامعة)	البقيعة	1	2	600	100	900	1000	233.333	233.333	1000	1000	100	100	1000	1000	500	600	100	100	500	100	100	100	1000	900	1000	1000	1000	1000	1000	1000	500	300	900	900	500	900	900	900	325	200	975	1000	300
1489	1	Arabic	F	52	شهادة اكاديمية (كلية\ جامعة)	البقيعة	0	2	10	10	25	20	3	2.66667	50	20.3333	2	1	100	1	10	2	2	5	10	2	1	5	25	20	100	30	20	10	1	50	15	18	98	25	10	8	0	45	4.75	4.5	43.75	20.25	15
1493	1	Arabic	F	46	شهادة اكاديمية (كلية\ جامعة)	الكرمل	0	2	400	400	400	200	166.667	133.333	400	466.667	300	200	700	700	400	200	300	0	400	200	200	0	400	500	700	0	200	700	700	0	0	300	400	0	-200	500	500	0	225	200	400	400	0
1494	1	Arabic	F	21	شهادة اكاديمية (كلية\ جامعة)	البقيعة	0	2	5	5	200	100	6.66667	6	333.333	243.333	5	4	500	500	5	10	5	5	5	4	4	10	200	300	500	200	100	200	500	30	195	290	495	195	95	196	496	20	6.25	5.75	300	207.5	195
1497	1	Arabic	M	25	شهادة اكاديمية (كلية\ جامعة)	البقيعة	1	0	1000	600	900	700	633.333	600	800	666.667	600	600	900	700	600	1000	700	600	600	600	700	500	900	900	800	700	700	700	700	600	300	-100	100	100	100	100	0	100	725	600	825	675	-100
1498	1	Arabic	M	52	شهادة اكاديمية (كلية\ جامعة)	كفرسميع	0	2	10	10	100	100	33.3333	36.6667	166.667	166.667	0	10	200	200	10	0	0	100	10	0	10	100	100	100	200	200	100	100	200	200	90	100	200	100	90	100	190	100	27.5	30	150	150	90
1502	1	Arabic	M	52	شهادة اكاديمية (كلية\ جامعة)	البقيعه	0	1	250	250	400	400	156.667	150	400	300	150	150	400	200	250	150	170	150	250	150	150	150	400	400	400	400	400	200	400	300	150	250	230	250	150	50	250	150	180	175	400	325	150
1504	1	Arabic	F	41	ثانوي	عين الاسد	3	1	950	250	800	10	310	663.333	733.333	583.333	100	600	700	500	30	100	800	950	990	600	400	250	500	700	1000	800	750	500	500	10	470	600	200	-150	-240	-100	100	-240	470	560	750	440	-150
1528	1	Arabic	F	32	شهادة اكاديمية (كلية\ جامعة)	كفر ياسيف	3	0	10	10	10	100	23.3333	10	100	100	10	10	100	100	10	50	10	10	10	10	10	10	100	100	100	10	100	100	100	100	90	50	90	0	90	90	90	90	20	10	77.5	100	0
1532	1	Arabic	F	40	شهادة اكاديمية (كلية\ جامعة)	مجد الكروم	0	2	300	400	700	600	136.667	83.3333	950	800	0	50	1000	900	300	400	0	10	400	200	50	0	700	900	1000	950	600	800	900	700	400	500	1000	940	200	600	850	700	177.5	162.5	887.5	750	400
1555	1	Arabic	F	50	شهادة اكاديمية (كلية\ جامعة)	الرامه	3	2	700	20	500	555	138.667	189	500	592	10	555	700	888	18	388	10	700	12	0	555	20	300	500	700	500	0	888	888	555	282	112	690	-200	-12	888	333	535	279	146.75	500	582.75	-200
1562	1	Arabic	F	45	شهادة اكاديمية (كلية\ جامعة)	البقيعة	0	3	5	10	10	10	36.6667	10	433.333	10	0	10	1000	10	5	100	10	0	10	10	10	10	10	200	100	1000	10	10	10	10	5	100	90	1000	0	0	0	0	28.75	10	327.5	10	5
1568	1	Arabic	F	20	شهادة مهنية	البقيعه	0	2	200	150	600	800	73.3333	50	916.667	983.333	20	50	1000	1000	200	100	20	100	150	50	50	50	600	800	1000	950	800	1000	1000	950	400	700	980	850	650	950	950	900	105	75	837.5	937.5	400
1572	1	Arabic	F	55	شهادة اكاديمية (كلية\ جامعة)	عين الاسد	1	3	10	10	10	10	1.33333	7	103.667	300	1	10	300	300	2	10	1	1	10	10	1	10	10	10	1	300	100	10	500	300	8	0	0	299	90	0	499	290	3.5	7.75	80.25	227.5	0
1585	1	Arabic	F	-8	شهادة اكاديمية (كلية\ جامعة)	الرامه	0	3	50	100	50	800	100	83.3333	250	700	50	50	500	800	50	50	200	50	100	100	100	50	50	50	200	500	800	500	800	800	0	0	0	450	700	400	700	750	87.5	87.5	200	725	0
1602	1	Arabic	F	43	شهادة اكاديمية (كلية\ جامعة)	البقيعة	2	1	5	10	20	20	11.6667	11.6667	40	50	10	20	50	50	20	10	5	5	10	20	10	5	50	50	20	20	50	50	20	50	30	40	15	15	40	30	10	45	10	11.25	35	42.5	15
1619	1	Arabic	M	58	شهادة اكاديمية (كلية\ جامعة)	البقيعة	1	3	10	5	10	10	4	4	23.3333	51.6667	1	1	50	50	1	10	10	1	10	5	1	1	10	10	10	50	100	10	5	50	9	0	0	49	90	5	4	49	5.5	4.25	20	41.25	0
1627	1	Arabic	M	46	شهادة اكاديمية (كلية\ جامعة)	البقيعه	1	2	10	20	100	100	56.6667	80	200	133.333	20	20	200	100	100	10	20	50	200	20	20	20	200	100	200	200	200	100	100	100	100	90	180	150	0	80	80	80	45	65	175	125	90
1629	1	Arabic	F	23	شهادة مهنية	الرامه	0	3	500	500	1000	1000	333.333	500	1000	1000	0	500	1000	1000	500	500	500	0	500	500	500	500	1000	1000	1000	1000	1000	1000	1000	1000	500	500	500	1000	500	500	500	500	375	500	1000	1000	500
1634	1	Arabic	F	37	شهادة مهنية	פקיעין	1	2	0	0	0	0	100	100	566.667	500	0	0	700	500	300	0	0	0	300	0	0	0	500	0	700	500	500	0	500	500	200	0	700	500	200	0	500	500	75	75	425	375	0
1635	1	Arabic	M	49	شهادة مهنية	البقيعه	1	0	30	30	50	40	23.3333	20	50	53.3333	20	20	50	40	20	30	40	10	20	30	30	10	50	50	60	40	40	40	60	60	30	20	20	30	20	10	30	50	25	22.5	50	50	20
1639	1	Arabic	F	39	شهادة اكاديمية (كلية\ جامعة)	البقيعه	0	1	300	300	700	700	100	166.667	666.667	633.333	100	300	700	500	300	100	100	100	300	300	100	100	700	700	700	600	700	500	700	700	400	600	600	500	400	200	600	600	150	200	675	650	400
1655	1	Arabic	F	26	شهادة اكاديمية (كلية\ جامعة)	كسرى	2	0	0	50	100	100	50	50	333.333	366.667	100	100	500	500	100	50	0	0	100	50	50	0	500	200	100	300	500	200	100	400	400	150	100	300	400	150	50	400	37.5	50	275	300	100
1661	1	Arabic	F	19	ثانوي	יאנוח-ג׳ת	1	3	850	600	950	850	216.667	233.333	733.333	816.667	100	100	800	800	150	850	400	100	200	600	400	100	800	950	600	800	800	850	850	800	650	100	200	700	600	250	450	700	375	325	787.5	825	100
1669	1	Arabic	M	53	ثانوي	البقيعة	2	1	10	500	650	800	21.6667	500	900	700	20	400	1000	600	35	20	10	10	500	400	500	600	1000	1000	650	700	700	600	800	800	965	980	640	690	200	200	300	200	18.75	500	837.5	725	640
1672	1	Arabic	M	0	ثانوي	البقيعه	1	3	850	777	450	777	655.667	850	683.333	825.667	777	850	850	777	350	850	840	777	850	777	850	850	350	450	850	850	850	777	850	777	0	-400	10	73	0	0	0	-73	704.25	831.75	625	813.5	-400
1673	1	Arabic	F	25	شهادة اكاديمية (كلية\ جامعة)	مجد الكروم	0	3	600	300	800	800	366.667	266.667	700	600	300	300	700	600	600	500	300	300	300	200	300	300	800	800	600	700	800	400	800	600	200	300	300	400	500	200	500	300	425	275	725	650	200
1675	1	Arabic	M	46	شهادة اكاديمية (كلية\ جامعة)	البقيعة	0	1	1000	900	1000	100	633.333	666.667	900	1000	700	700	1000	1000	1000	700	600	600	900	700	600	700	1000	1000	900	800	100	1000	1000	1000	0	300	300	200	-800	300	400	300	725	725	925	775	0
1677	1	Arabic	F	24	شهادة اكاديمية (كلية\ جامعة)	البقيعه	1	3	100	200	500	1000	103.333	333.333	566.667	1000	200	200	700	1000	10	100	100	200	600	200	200	200	500	500	500	700	1000	1000	1000	1000	490	400	400	500	400	800	800	800	102.5	300	550	1000	400
1679	1	Arabic	F	39	شهادة مهنية	البقيعه	0	1	1000	1000	1000	1000	0	0	1000	1000	0	0	1000	1000	1000	0	0	0	1000	0	0	0	1000	1000	1000	1000	1000	1000	1000	1000	0	1000	1000	1000	0	1000	1000	1000	250	250	1000	1000	0
1686	1	Arabic	F	58	ابتدائي	البقيعه	0	3	500	50	300	500	53.3333	50	600	666.667	100	50	800	800	500	10	50	100	50	50	50	50	300	600	400	800	500	400	800	800	-200	590	350	700	450	350	750	750	165	50	525	625	-200
1695	1	Arabic	F	29	شهادة اكاديمية (كلية\ جامعة)	حيفا	0	1	30	30	150	150	24	40	300	200	40	40	500	200	30	40	2	30	30	40	30	50	150	500	200	200	150	200	200	200	120	460	198	170	120	160	170	150	25.5	37.5	262.5	187.5	120
1699	1	Arabic	F	40	شهادة اكاديمية (كلية\ جامعة)	الناصرة	0	3	5	100	100	500	83.3333	66.6667	633.333	700	50	50	700	700	5	100	100	50	100	100	50	50	100	500	700	700	500	700	700	700	95	400	600	650	400	600	650	650	63.75	75	500	650	95
1703	1	Arabic	F	26	شهادة اكاديمية (كلية\ جامعة)	الناصرة	0	2	5	30	200	300	53.3333	33.3333	316.667	316.667	30	30	400	400	5	100	30	30	30	50	30	20	200	300	400	250	300	300	400	250	195	200	370	220	270	250	370	230	41.25	32.5	287.5	312.5	195
1706	1	Arabic	F	33	شهادة اكاديمية (كلية\ جامعة)	שפרעם	1	3	10	10	20	20	18.3333	6.66667	100	66.6667	0	0	100	50	50	10	5	0	10	10	10	0	100	20	100	100	50	20	100	50	50	10	95	100	40	10	90	50	16.25	7.5	80	55	10
1718	1	Arabic	F	48	شهادة اكاديمية (كلية\ جامعة)	سخنين	1	0	50	100	100	500	133.333	83.3333	666.667	533.333	200	100	800	800	200	50	100	100	100	100	50	100	800	100	500	700	800	500	200	600	600	50	400	600	700	400	150	500	112.5	87.5	525	525	50
1726	1	Arabic	F	22	شهادة اكاديمية (كلية\ جامعة)	حيفا	0	1	20	20	500	500	166.667	333.333	666.667	666.667	0	500	500	500	20	0	500	0	20	500	500	0	500	500	1000	500	500	500	1000	500	480	500	500	500	480	0	500	500	130	255	625	625	480
1732	1	Arabic	F	21	شهادة اكاديمية (كلية\ جامعة)	ערערה	1	2	900	900	900	900	216.667	250	566.667	900	400	300	900	900	150	900	400	100	150	900	300	300	500	900	900	300	900	900	900	900	350	0	500	200	750	0	600	600	387.5	412.5	650	900	0
1733	1	Arabic	F	39	شهادة اكاديمية (كلية\ جامعة)	الرملة	3	2	0	0	500	700	50	73.3333	833.333	833.333	20	20	1000	1000	30	100	20	0	100	100	20	0	700	800	1000	500	700	800	1000	700	670	700	980	500	600	700	980	700	37.5	55	750	800	500
1739	1	Arabic	F	29	شهادة اكاديمية (كلية\ جامعة)	الناصرة	0	2	200	100	200	500	200	150	533.333	666.667	200	100	800	900	200	200	200	200	100	300	100	50	200	500	800	300	500	800	900	300	0	300	600	100	400	500	800	250	200	137.5	450	625	0
1751	1	Arabic	F	46	شهادة اكاديمية (كلية\ جامعة)	قلنسوه	2	1	50	12	70	30	30	8.66667	150	43.3333	40	10	200	50	30	40	50	20	10	10	12	6	100	200	70	150	50	50	30	30	70	160	20	130	40	40	18	24	35	9.5	130	40	20
1761	1	Arabic	F	28	شهادة اكاديمية (كلية\ جامعة)	كفركنا	2	1	90	100	300	500	100	166.667	533.333	433.333	100	200	600	500	100	100	90	100	100	200	100	200	500	600	300	500	300	500	500	500	400	500	210	400	200	300	400	300	97.5	150	475	450	210
1763	1	Arabic	F	44	شهادة اكاديمية (كلية\ جامعة)	سخنين	1	3	50	100	200	200	100	83.3333	400	350	50	50	500	50	200	50	50	50	150	100	50	50	500	200	200	500	500	200	500	50	300	150	150	450	350	100	450	0	87.5	87.5	350	312.5	150
1777	1	Arabic	F	23	شهادة اكاديمية (كلية\ جامعة)	سخنين	1	3	0	5	2	20	26.6667	25	350	400	50	50	750	750	10	0	20	50	5	5	20	50	50	2	250	750	50	20	400	750	40	2	230	700	45	15	380	700	20	20	263	305	2
1795	1	Arabic	F	24	شهادة اكاديمية (كلية\ جامعة)	سخنين	2	0	10	50	50	100	66.6667	66.6667	366.667	300	100	100	500	300	100	50	10	50	100	50	50	50	500	300	50	300	300	500	100	100	400	250	40	250	200	450	50	50	52.5	62.5	287.5	250	40
1798	1	Arabic	F	45	شهادة اكاديمية (كلية\ جامعة)	كفر قاسم	0	2	5	0	20	50	6.66667	166.667	366.667	666.667	0	0	1000	1000	5	10	0	10	0	0	0	500	20	50	1000	50	50	500	1000	500	15	40	1000	40	50	500	1000	0	6.25	125	280	512.5	15
1802	1	Arabic	F	34	شهادة اكاديمية (كلية\ جامعة)	عيلوط	0	2	10	10	300	300	100	133.333	733.333	800	0	0	800	800	10	200	0	100	10	200	0	200	300	600	800	800	300	800	800	800	290	400	800	700	290	600	800	600	77.5	102.5	625	675	290
1806	1	Arabic	M	27	شهادة اكاديمية (كلية\ جامعة)	كفر قرع	1	2	500	250	850	500	80	80	850	700	100	100	950	800	40	500	100	100	40	250	100	100	700	850	950	900	400	500	800	900	660	350	850	800	360	250	700	800	185	122.5	850	650	350
1810	1	Arabic	F	49	شهادة اكاديمية (كلية\ جامعة)	يافة الناصرة	2	0	20	10	50	50	0	6.66667	233.333	150	0	0	300	300	0	0	20	0	0	20	10	0	300	300	50	100	300	50	50	100	300	300	30	100	300	30	40	100	5	7.5	187.5	125	30
1817	1	Arabic	M	30	شهادة مهنية	פקיעין	0	3	3	3	50	100	0	1	116.667	133.333	0	0	200	200	3	0	0	0	3	3	0	0	50	50	100	200	100	100	100	200	47	50	100	200	97	97	100	200	0.75	1.5	100	125	47
1820	1	Arabic	M	36	شهادة مهنية	البقيعه	0	3	100	500	400	800	150	166.667	600	633.333	300	300	900	900	100	50	100	300	500	100	100	300	400	400	500	900	800	500	500	900	300	350	400	600	300	400	400	600	137.5	250	550	675	300
1826	1	Arabic	F	48	شهادة مهنية	طمرع	1	2	200	200	800	800	33.3333	266.667	800	800	0	0	800	800	100	200	0	0	800	200	0	0	800	800	800	800	800	800	800	800	700	600	800	800	0	600	800	800	75	250	800	800	600
1834	1	Arabic	M	53	ثانوي	البقيعه	0	3	50	100	100	400	40	43.3333	400	433.333	50	50	500	500	50	30	40	50	100	40	40	50	100	300	400	500	400	300	500	500	50	270	360	450	300	260	460	450	42.5	57.5	325	425	50
1835	1	Arabic	F	29	شهادة اكاديمية (كلية\ جامعة)	ام الفحم	1	0	200	400	500	600	166.667	316.667	600	766.667	100	500	600	800	100	200	200	200	500	400	250	200	600	500	600	600	800	600	700	800	500	300	400	400	300	200	450	600	175	337.5	575	725	300
1844	1	Arabic	M	34	ثانوي	פקיעין	2	1	800	100	800	900	253.667	266.667	786.333	933.333	1	200	900	1000	750	1	800	10	500	200	100	100	759	900	800	700	900	1000	900	900	9	899	0	690	400	800	800	800	390.25	225	789.75	925	0
1847	1	Arabic	F	29	شهادة اكاديمية (كلية\ جامعة)	ديرحنا	0	2	700	600	1000	1000	466.667	500	933.333	800	400	400	1000	400	700	500	400	500	600	600	400	500	1000	800	1000	1000	1000	1000	400	1000	300	300	600	500	400	400	0	500	525	525	950	850	300
1852	1	Arabic	F	29	شهادة اكاديمية (كلية\ جامعة)	ناصرة	0	0	100	100	500	500	100	100	500	500	100	100	500	500	100	100	100	100	100	100	100	100	500	500	500	500	500	500	500	500	400	400	400	400	400	400	400	400	100	100	500	500	400
1861	1	Arabic	F	28	شهادة اكاديمية (كلية\ جامعة)	الرامه	2	3	3	20	20	300	70.3333	18.3333	216.667	206.667	10	20	300	300	200	1	3	10	30	5	20	20	300	50	20	300	300	20	300	300	100	49	17	290	270	15	280	280	53.5	18.75	167.5	230	17
1867	1	Arabic	M	60	ثانوي	דלית אל כרמל	0	3	20	500	500	500	8.33333	8.33333	500	600	5	10	500	600	20	10	10	5	500	10	5	10	500	500	500	500	500	600	600	600	480	490	490	495	0	590	595	590	11.25	131.25	500	575	480
1870	1	Arabic	F	35	شهادة اكاديمية (كلية\ جامعة)	عرعرة	0	3	500	200	900	500	166.667	133.333	666.667	533.333	200	200	800	600	500	200	100	200	200	100	100	200	900	600	600	800	500	500	500	600	400	400	500	600	300	400	400	400	250	150	725	525	400
1871	1	Arabic	F	19	ثانوي	عيلوط	0	3	50	20	200	250	16.6667	43.3333	450	550	10	0	600	500	50	30	10	10	20	30	100	0	200	250	500	600	250	500	650	500	150	220	490	590	230	470	550	500	25	37.5	387.5	475	150
1873	1	Arabic	M	26	شهادة اكاديمية (كلية\ جامعة)	البقيعه	0	1	250	250	700	700	0	0	733.333	833.333	0	0	1000	1000	250	0	0	0	250	0	0	0	700	1000	700	500	700	1000	1000	500	450	1000	700	500	450	1000	1000	500	62.5	62.5	725	800	450
1880	1	Arabic	F	23	شهادة اكاديمية (كلية\ جامعة)	كفرقاسم	2	3	600	600	300	970	383.333	530	993	933	0	0	1000	1000	550	600	600	0	600	990	600	0	999	980	300	1000	999	800	970	1000	449	380	-300	1000	399	-190	370	1000	437.5	547.5	819.75	942.25	-300
1881	1	Arabic	F	31	شهادة اكاديمية (كلية\ جامعة)	يافة الناصرة	2	3	10	50	100	100	50.3333	17.3333	833.333	1000	1	1	1000	1000	100	50	10	1	50	1	50	1	700	800	100	1000	1000	1000	100	1000	600	750	90	999	950	999	50	999	40.25	25.5	650	775	90
1887	1	Arabic	F	21	شهادة اكاديمية (كلية\ جامعة)	ابوسنان	0	1	100	997	95	1000	600	958.333	766.333	1000	500	1000	999	1000	100	500	300	1000	997	1000	995	880	95	999	300	1000	1000	1000	1000	1000	-5	499	0	0	3	0	5	120	475	968	598.5	1000	-5
1893	1	Arabic	F	44	شهادة اكاديمية (كلية\ جامعة)	الناصرة	0	3	200	200	200	800	23.3333	40	733.333	800	10	20	900	800	200	50	10	10	200	80	20	20	200	500	800	900	800	800	800	800	0	450	790	890	600	720	780	780	67.5	80	600	800	0
1895	1	Arabic	F	27	شهادة مهنية	كفركنا	0	2	10	10	1000	1000	1.66667	0	1000	1000	0	0	1000	1000	10	5	0	0	10	0	0	0	1000	1000	1000	1000	1000	1000	1000	1000	990	995	1000	1000	990	1000	1000	1000	3.75	2.5	1000	1000	990
1896	1	Arabic	F	37	شهادة اكاديمية (كلية\ جامعة)	طرعان	1	2	15	30	20	20	20	10	33.3333	23.3333	30	10	50	20	10	15	30	20	10	30	10	10	20	20	50	30	20	20	20	30	10	5	20	10	10	-10	10	20	18.75	15	30	22.5	5
1921	1	Arabic	F	43	شهادة اكاديمية (كلية\ جامعة)	كفرياسيف	0	3	300	200	500	400	166.667	200	433.333	366.667	100	200	500	500	300	200	200	100	200	200	200	200	500	400	400	500	400	300	300	500	200	200	200	400	200	100	100	300	200	200	450	375	200
1926	1	Arabic	F	37	شهادة اكاديمية (كلية\ جامعة)	عكا	1	3	5	4	20	20	3.33333	1.33333	40	36.6667	4	0	50	40	5	5	1	4	4	4	0	0	30	20	40	50	30	20	40	40	25	15	39	46	26	16	40	40	3.75	2	35	32.5	15
1933	1	Arabic	M	23	شهادة اكاديمية (كلية\ جامعة)	עראבה	0	3	100	0	100	300	16.6667	6.66667	400	400	50	20	600	600	100	0	0	50	0	0	0	20	100	300	300	600	300	300	300	600	0	300	300	550	300	300	300	580	37.5	5	325	375	0
1935	1	Arabic	M	25	شهادة اكاديمية (كلية\ جامعة)	اكسال	3	2	500	200	500	1000	566.667	400	920	870	600	200	1000	950	600	500	600	500	500	500	200	200	960	800	1000	500	960	700	950	1000	360	300	400	0	460	200	750	800	550	350	815	902.5	0
1936	1	Arabic	F	24	شهادة اكاديمية (كلية\ جامعة)	دير الاسد	0	1	500	500	700	800	666.667	600	933.333	900	700	600	1000	900	500	700	500	800	500	600	400	800	700	1000	800	1000	800	900	800	1000	200	300	300	200	300	300	400	200	625	575	875	875	200
1960	1	Arabic	M	25	شهادة اكاديمية (كلية\ جامعة)	ترشيحا	2	1	0	0	33	10	17	1	666.667	183.333	0	2	1000	500	50	0	0	1	1	2	0	0	200	1000	33	800	20	500	10	30	150	1000	33	799	19	498	10	30	12.75	0.75	508.25	140	33
1965	1	Arabic	M	23	شهادة اكاديمية (كلية\ جامعة)	كفر مندا	0	1	10	0	10	1000	336.667	333.667	670	1000	10	0	1000	1000	10	10	0	1000	0	0	1	1000	10	1000	10	1000	1000	1000	1000	1000	0	990	10	0	1000	1000	999	0	255	250.25	505	1000	0
1973	1	Arabic	F	23	شهادة اكاديمية (كلية\ جامعة)	اكسال	0	1	10	10	100	1000	10	6.66667	700	1000	10	10	1000	1000	10	10	10	10	10	10	0	10	100	1000	1000	100	1000	1000	1000	1000	90	990	990	90	990	990	1000	990	10	7.5	550	1000	90
1985	1	Arabic	F	36	شهادة اكاديمية (كلية\ جامعة)	عرابة	1	0	50	50	100	200	133.333	133.333	466.667	500	100	200	600	500	100	50	50	250	200	50	100	100	600	100	200	600	500	200	400	600	500	50	150	350	300	150	300	500	112.5	112.5	375	425	50
1987	1	Arabic	F	31	شهادة اكاديمية (كلية\ جامعة)	شفاعمرو	0	2	50	50	200	200	30	50	666.667	666.667	20	50	1000	1000	50	50	20	20	50	50	50	50	200	500	1000	500	200	500	1000	500	150	450	980	480	150	450	950	450	35	50	550	550	150
1989	1	Arabic	F	25	شهادة اكاديمية (كلية\ جامعة)	ام الفحم	0	3	20	400	500	800	7	7.33333	783.333	850	1	0	950	950	20	20	0	1	400	20	2	0	500	600	800	950	800	700	900	950	480	580	800	949	400	680	898	950	10.25	105.5	712.5	837.5	480
1991	1	Arabic	F	24	شهادة اكاديمية (كلية\ جامعة)	معاوية	1	3	600	200	800	600	233.333	83.3333	733.333	766.667	0	0	700	800	500	600	200	0	150	200	100	0	900	800	600	700	800	600	700	800	400	200	400	700	650	400	600	800	325	112.5	750	725	200
1992	1	Arabic	F	30	شهادة اكاديمية (كلية\ جامعة)	عرب الهيب	0	3	500	300	700	800	300	216.667	783.333	783.333	100	150	800	800	500	500	300	100	300	400	100	150	700	800	750	800	800	750	800	800	200	300	450	700	500	350	700	650	350	237.5	762.5	787.5	200
2001	1	Arabic	F	26	شهادة اكاديمية (كلية\ جامعة)	كفركنا	0	2	20	20	50	50	73.3333	50	500	233.333	20	50	500	500	20	100	20	100	20	50	50	50	50	500	500	500	50	100	500	100	30	400	480	400	30	50	450	50	60	42.5	387.5	187.5	30
2009	1	Arabic	M	32	شهادة اكاديمية (كلية\ جامعة)	فلسطين	3	0	200	200	200	200	366.667	300	633.333	633.333	100	200	500	500	100	500	500	200	200	500	200	200	500	700	700	200	500	700	700	200	400	200	200	0	300	200	500	0	325	275	525	525	0
2024	1	Arabic	M	28	شهادة اكاديمية (كلية\ جامعة)	المغار	3	2	10	10	200	200	73.3333	63.3333	450	433.333	70	70	600	600	50	100	70	10	50	70	70	10	300	450	600	200	300	400	600	200	250	350	530	190	250	330	530	190	57.5	50	387.5	375	190
2026	1	Arabic	F	20	شهادة اكاديمية (كلية\ جامعة)	zrazer	0	1	1000	0	1000	100	333.333	0	700	566.667	0	0	1000	500	1000	0	1000	0	0	0	0	0	1000	1000	1000	100	100	500	700	500	0	1000	0	100	100	500	700	500	500	0	775	450	0
2032	1	Arabic	F	20	شهادة اكاديمية (كلية\ جامعة)	عرابة	1	3	200	100	600	500	50	33.3333	666.667	633.333	0	0	800	400	100	200	50	0	50	100	50	0	700	600	500	800	700	500	800	400	600	400	450	800	650	400	750	400	87.5	50	650	600	400
2043	1	Arabic	M	48	شهادة مهنية	נצרת עילית	1	0	400	500	600	800	366.667	533.333	800	800	300	600	900	800	300	400	500	300	600	500	500	500	900	600	800	700	800	800	800	800	600	200	300	400	200	300	300	300	375	525	750	800	200
2049	1	Arabic	F	30	شهادة اكاديمية (كلية\ جامعة)	وادي الحمام	0	3	1000	500	1000	1000	166.667	0	833	833.333	0	0	999	1000	1000	0	500	0	500	0	0	0	1000	500	1000	999	1000	500	1000	1000	0	500	500	999	500	500	1000	1000	375	125	874.75	875	0
2051	1	Arabic	F	28	شهادة اكاديمية (كلية\ جامعة)	حيفا	1	3	500	400	700	600	300	300	633.333	566.667	300	300	700	600	300	500	300	300	400	400	200	300	600	700	600	700	600	600	500	600	300	200	300	400	200	200	300	300	350	325	650	575	200
2057	1	Arabic	F	43	شهادة اكاديمية (كلية\ جامعة)	الناصره	0	1	100	100	500	800	166.667	100	600	500	300	100	800	500	100	300	100	100	100	100	100	100	500	800	500	500	800	500	500	500	400	500	400	400	700	400	400	400	150	100	575	575	400
2073	1	Arabic	F	24	شهادة اكاديمية (كلية\ جامعة)	نيشير	2	0	100	100	900	900	56.6667	40	900	900	20	20	900	900	20	50	100	100	20	50	100	50	900	900	900	900	900	900	900	900	880	850	800	800	880	850	800	850	67.5	55	900	900	800
2082	1	Arabic	F	21	شهادة اكاديمية (كلية\ جامعة)	ترشيحا	3	0	1	20	40	300	73.3333	140	500	566.667	20	20	900	900	20	100	100	1	20	200	200	20	900	200	400	40	900	400	400	300	880	100	300	39	880	200	200	280	55.25	110	385	500	39
2091	1	Arabic	M	21	شهادة اكاديمية (كلية\ جامعة)	كفركنا	1	2	600	600	600	600	433.333	223.333	833.333	833.333	200	200	800	800	400	600	200	700	400	600	200	70	900	600	800	800	900	600	800	800	500	0	600	100	500	0	600	730	475	317.5	775	775	0
2094	1	Arabic	F	46	شهادة اكاديمية (كلية\ جامعة)	جديده المكر	0	1	1000	1000	1000	1000	500	500	833.333	1000	500	500	1000	1000	1000	500	500	500	1000	500	500	500	1000	1000	1000	500	1000	1000	1000	1000	0	500	500	0	0	500	500	500	625	625	875	1000	0
2095	1	Arabic	F	24	شهادة اكاديمية (كلية\ جامعة)	سخنين	1	3	0	0	300	300	166.667	100	733.333	733.333	0	0	1000	1000	100	0	400	0	300	0	0	0	500	300	700	1000	500	300	700	1000	400	300	300	1000	200	300	700	1000	125	75	625	625	300
2098	1	Arabic	F	42	ثانوي	المشهد	2	0	1000	0	1000	1000	466.667	133.333	1000	1000	200	200	1000	1000	200	200	1000	1000	200	200	0	0	1000	1000	1000	1000	1000	1000	1000	1000	800	800	0	0	800	800	1000	1000	600	100	1000	1000	0
2105	1	Arabic	F	43	ثانوي	ام الفحم	0	1	200	200	400	400	0	333.333	1000	1000	0	1000	1000	1000	200	0	0	0	200	1000	0	0	400	1000	1000	1000	400	1000	1000	1000	200	1000	1000	1000	200	0	1000	1000	50	300	850	850	200
1865	2	Arabic	F	28	شهادة اكاديمية (كلية\ جامعة)	يركا	0	3	5	5	500	1000	100		866.667	566.667	100		1000	1000	5	200	0	100	5				500	1000	600	1000	1000	500	200	1000	495	800	600	900	995				76.25		775	675	495
1866	2	Arabic	F	30	شهادة مهنية	شفاعمر	2	0	40	8	40	8	8.66667		8.66667	20	10		10	10	10	8	40	8			8		10	8	40	8	10	10	8	40	0	0	0	0			0		16.5		16.5	17	0
1868	2	Arabic	F	41	شهادة مهنية	אכסאל	2	3	1000	50	1000	1000	73.3333		900	966.667	50		1000	1000	50	120	1000	50			50		800	900	1000	1000	900	1000	1000	1000	750	780	0	950			950		305		925	975	0
1869	2	Arabic	F	55	شهادة اكاديمية (كلية\ جامعة)	כפר כנא	3	2	10	20	40	60	70		120	46.6667	120		180	60	40	50	120	10				20	80	100	180	40	40	40	60	60	40	50	60	30				40	55		100	50	30
1872	2	Arabic	F	42	شهادة اكاديمية (كلية\ جامعة)	ترشيحا	1	2	200	600	400	800	266.667		600	633.333	200		600	600	400	200	200	200		600			600	400	600	600	600	800	600	700	200	200	400	400		200			250		550	675	200
1874	2	Arabic	F	27	شهادة اكاديمية (كلية\ جامعة)	طرعان	1	3	300	100	600	900	123.333		666.667	816.667	100		800	750	70	300	200	100		100			500	600	700	800	900	900	800	750	430	300	500	700		800			167.5		650	837.5	300
1875	2	Arabic	F	26	شهادة اكاديمية (كلية\ جامعة)	كرميئيل	1	0	0	0	800	800	0		816.667	833.333	0		850	800	0	0	0	0		0			850	800	800	800	800	800	800	900	850	800	800	800		800			0		812.5	825	800
1876	2	Arabic	F	52	شهادة اكاديمية (كلية\ جامعة)	عيلبون	1	3	500	300	500	500	166.667		1000	933.333	0		1000	1000	300	500	200	0		300			1000	500	1000	1000	800	500	1000	1000	700	0	800	1000		200			250		875	825	0
1877	2	Arabic	F	26	شهادة اكاديمية (كلية\ جامعة)	حيفا	3	2	200	200	500	400	200		766.667	800	100		800	800	200	300	100	200				200	700	800	800	500	1000	600	800	400	500	500	700	300				200	200		700	700	300
1878	2	Arabic	F	23	شهادة اكاديمية (كلية\ جامعة)	KFar cana	1	2	200	200	300	300	50		700	733.333	50		1000	1000	100	200	50	0		200			800	300	1000	300	800	300	1000	400	700	100	950	300		100			87.5		600	625	100
1879	2	Arabic	F	0	شهادة اكاديمية (كلية\ جامعة)	سان هوزيه كاليفورنيا	2	0	1000	1000	1000	1000	1000		1000	1000	1000		1000	1000	1000	1000	1000	1000			1000		1000	1000	1000	1000	1000	1000	1000	1000	0	0	0	0			0		1000		1000	1000	0
1882	2	Arabic	F	40	شهادة اكاديمية (كلية\ جامعة)	سخنين	1	3	50	600	100	700	200		733.333	833.333	200		900	900	100	50	300	200		600			600	100	700	900	800	700	800	900	500	50	400	700		100			162.5		575	800	50
1883	2	Arabic	F	28	شهادة اكاديمية (كلية\ جامعة)	Kabol	1	3	300	500	400	800	200		733.333	900	200		900	900	200	300	200	200		500			800	400	500	900	900	800	900	900	600	100	300	700		300			225		650	875	100
1884	2	Arabic	F	24	شهادة اكاديمية (كلية\ جامعة)	גוש חלב	3	0	300	200	400	300	433.333		700	700	300		700	700	300	500	500	300				200	700	700	700	400	700	700	700	300	400	200	200	100				100	400		625	600	100
1885	2	Arabic	F	30	شهادة اكاديمية (كلية\ جامعة)	كوكب	3	0	10	20	30	100	20		190	166.667	20		300	300	20	20	20	10				20	300	70	200	30	300	100	100	100	280	50	180	20				80	17.5		150	150	20
1886	2	Arabic	F	32	شهادة اكاديمية (كلية\ جامعة)	طمرة	2	3	100	90	90	200	166.667		700	700	100		900	900	100	300	100	100			90		700	500	90	900	900	300	200	900	600	200	-10	800			110		150		547.5	575	-10
1888	2	Arabic	F	25	شهادة اكاديمية (كلية\ جامعة)	كفرياسيف	0	1	200	80	300	150	86.6667		250	193.333	100		350	180	200	100	80	80	80				300	350	200	200	150	180	200	200	100	250	120	120	70				115		262.5	182.5	100
1889	2	Arabic	F	32	شهادة اكاديمية (كلية\ جامعة)	كفركنا	1	3	100	30	400	300	53.3333		666.667	483.333	40		800	800	70	100	50	40		30			500	400	700	800	50	300	600	800	430	300	650	760		270			65		600	437.5	300
1890	2	Arabic	F	48	شهادة اكاديمية (كلية\ جامعة)	الناصرة	1	0	400	400	700	700	300		766.667	700	200		700	700	200	400	500	200		400			700	700	900	700	700	700	700	700	500	300	400	500		300			325		750	700	300
1891	2	Arabic	F	36	شهادة اكاديمية (كلية\ جامعة)	كفركنا	0	3	200	150	200	400	126.667		316.667	416.667	100		400	500	200	100	180	100	150				200	250	300	400	400	350	400	500	0	150	120	300	250				145		287.5	412.5	0
1892	2	Arabic	F	36	شهادة اكاديمية (كلية\ جامعة)	حيفا	1	3	200	200	300	500	70		433.333	433.333	100		600	600	10	200	100	100		200			200	300	500	600	200	500	500	600	190	100	400	500		300			102.5		400	450	100
1894	2	Arabic	F	35	شهادة اكاديمية (كلية\ جامعة)	الناصرة	0	2	1	2	2	1000	0		43.3333	1000	0		100	1000	1	0	0	0	2				2	10	100	20	1000	1000	1000	1000	1	10	100	20	998				0.25		33	1000	1
1897	2	Arabic	F	41	شهادة مهنية	الناصره	1	3	60	5	50	40	6.66667		113.333	383.333	5		200	500	10	60	5	5		5			40	50	100	200	50	40	600	500	30	-10	95	195		35			20		97.5	297.5	-10
1898	2	Arabic	F	32	شهادة اكاديمية (كلية\ جامعة)	عيلبون	3	2	800	400	1000	1000	166.667		963.333	900	0		1000	1000	400	100	0	800				400	990	900	1000	1000	1000	700	1000	1000	590	800	1000	200				600	325		972.5	925	200
1899	2	Arabic	F	35	شهادة اكاديمية (كلية\ جامعة)	الناصره	0	2	10	10	100	100	0		733.333	633.333	0		1000	800	10	0	0	0	10				100	500	1000	700	100	300	800	800	90	500	1000	700	90				2.5		575	500	90
1900	2	Arabic	F	48	شهادة اكاديمية (كلية\ جامعة)	باقه جت	2	3	65	65	400	600	153.333		590	540	60		550	650	100	300	65	60			65		570	650	400	550	570	400	600	650	470	350	335	490			535		131.25		542.5	555	335
1901	2	Arabic	F	27	شهادة اكاديمية (كلية\ جامعة)	حيفا	1	0	500	400	500	600	333.333		633.333	666.667	100		500	700	100	500	500	400		400			500	500	900	500	700	600	700	600	400	0	400	100		200			375		600	650	0
1902	2	Arabic	M	23	ثانوي	نوف هچليل	1	3	200	200	500	500	216.667		700	633.333	100		700	700	350	200	200	100		200			700	500	700	700	700	500	500	700	350	300	500	600		300			212.5		650	600	300
1903	2	Arabic	F	56	شهادة مهنية	נחף	1	0	10	50	100	100	33.3333		300	233.333	50		400	300	50	10	0	50		50			400	100	300	200	300	100	200	200	350	90	300	150		50			27.5		250	200	90
1904	2	Arabic	F	42	شهادة اكاديمية (كلية\ جامعة)	عرابه	1	0	1	0	500	500	3.33333		633.333	900	10		900	900	10	1	0	0		0			900	500	500	500	900	500	900	900	890	499	500	500		500			2.75		600	800	499
1905	2	Arabic	F	23	شهادة اكاديمية (كلية\ جامعة)	الناصرة	1	0	700	600	1000	1000	366.667		1000	833.333	200		1000	700	200	700	600	300		600			1000	1000	1000	1000	700	1000	1000	800	800	300	400	700		400			450		1000	875	300
1906	2	Arabic	M	22	ثانوي	طمرة	0	3	450	70	200	650	83.3333		466.667	566.667	100		650	650	450	30	120	100	70				200	100	650	650	650	350	700	650	-250	70	530	550	580				175		400	587.5	-250
1907	2	Arabic	F	36	شهادة اكاديمية (كلية\ جامعة)	البعينه	3	1	20	10	200	900	46.6667		833.333	666.667	20		900	500	100	20	20	20				10	700	900	900	200	900	500	600	900	600	880	880	180				890	40		675	725	180
1908	2	Arabic	F	32	شهادة اكاديمية (كلية\ جامعة)	مجدل شمس	3	0	970	980	980	980	850		959.667	969.667	700		900	950	700	950	900	970				980	900	980	999	980	950	960	999	980	200	30	99	10				0	880		964.75	972.25	10
1909	2	Arabic	F	30	شهادة اكاديمية (كلية\ جامعة)	kawkab	1	3	120	80	150	150	96.6667		166.667	166.667	80		200	200	60	120	150	80		80			100	150	200	200	100	150	200	200	40	30	50	120		70			102.5		162.5	162.5	30
1910	2	Arabic	F	25	شهادة اكاديمية (كلية\ جامعة)	المغار	1	2	500	50	500	500	133.333		400	250	50		500	200	300	500	50	50		50			500	500	500	200	500	500	200	50	200	0	450	150		450			225		425	312.5	0
1911	2	Arabic	F	21	شهادة اكاديمية (كلية\ جامعة)	باقه الغربية	1	2	500	1000	1000	1000	66.6667		1000	1000	50		1000	1000	100	500	50	50		1000			1000	1000	1000	1000	1000	1000	1000	1000	900	500	950	950		0			175		1000	1000	500
1912	2	Arabic	F	45	شهادة اكاديمية (كلية\ جامعة)	قلنسوة	0	3	10	10	100	100	3.33333		433.333	406.667	0		700	700	10	10	0	0	10				100	100	500	700	100	20	500	700	90	90	500	700	90				5		350	330	90
1913	2	Arabic	F	35	شهادة اكاديمية (كلية\ جامعة)	الرملة	2	3	200	100	300	900	350		700	733.333	50		600	800	600	400	200	50			100		800	700	300	600	600	800	900	800	200	300	100	550			800		312.5		600	775	100
1914	2	Arabic	F	43	شهادة اكاديمية (كلية\ جامعة)	يافه الناصره	3	2	0	250	400	900	133.333		833.333	900	50		900	900	150	200	50	0				250	700	900	900	400	900	900	900	900	550	700	850	400				650	100		725	900	400
1915	2	Arabic	F	24	شهادة اكاديمية (كلية\ جامعة)	الناصره	1	2	700	800	900	700	566.667		800	700	500		800	900	600	700	500	600		800			800	900	800	800	600	700	900	600	200	200	300	200		-100			600		825	700	200
1916	2	Arabic	F	29	شهادة اكاديمية (كلية\ جامعة)	الناصره	0	3	800	800	500	900	366.667		766.667	966.667	0		900	1000	800	200	900	0	800				500	500	900	900	900	900	1000	1000	-300	300	0	900	100				475		700	950	-300
1917	2	Arabic	F	37	شهادة اكاديمية (كلية\ جامعة)	نحف	1	3	30	50	50	100	20		116.667	166.667	20		200	200	20	30	20	20		50			100	50	50	200	200	100	100	200	80	20	30	180		50			22.5		100	150	20
1918	2	Arabic	F	31	شهادة اكاديمية (كلية\ جامعة)	طمرة	3	2	4	5	200	950	134		886.667	953.333	2		980	980	100	300	2	4				5	700	980	980	200	980	900	980	950	600	680	978	196				945	101.5		715	952.5	196
1919	2	Arabic	F	23	شهادة اكاديمية (كلية\ جامعة)	جديده المكر	1	2	800	200	900	300	166.667		766.667	500	0		1000	700	400	800	0	100		200			600	900	1000	700	200	300	700	600	200	100	1000	600		100			325		800	450	100
1920	2	Arabic	F	30	شهادة اكاديمية (كلية\ جامعة)	حيفا	3	2	300	50	700	700	50		566.667	566.667	50		700	700	50	50	50	300				50	500	500	700	700	500	500	700	700	450	450	650	400				650	112.5		600	600	400
1922	2	Arabic	F	30	شهادة اكاديمية (كلية\ جامعة)	בית ג'אן	0	2	15	20	35	50	4.33333		316.667	213.333	5		500	200	15	5	5	3	20				35	50	500	400	50	40	200	400	20	45	495	397	30				7		246.25	172.5	20
1923	2	Arabic	F	40	شهادة اكاديمية (كلية\ جامعة)	نوف جليل	0	2	15	15	30	100	73.3333		366.667	100	100		600	100	15	100	100	20	15				30	400	600	100	100	150	100	50	15	300	500	80	85				58.75		282.5	100	15
1924	2	Arabic	M	24	شهادة اكاديمية (كلية\ جامعة)	Haifa	0	3	50	10	500	500	200		800	833.333	100		800	900	50	300	200	100	10				500	800	800	800	500	800	800	900	450	500	600	700	490				162.5		725	750	450
1925	2	Arabic	F	44	شهادة اكاديمية (كلية\ جامعة)	عين ماهل	0	2	500	300	400	600	200		766.667	700	200		1000	1000	500	200	200	200	300				400	800	1000	500	600	500	1000	600	-100	600	800	300	300				275		675	675	-100
1927	2	Arabic	F	29	شهادة اكاديمية (كلية\ جامعة)	الناصرة	1	2	50	500	700	700	53.3333		866.667	966.667	10		1000	1000	50	50	10	100		500			700	700	1000	900	1000	700	1000	900	650	650	990	800		200			52.5		825	900	650
1928	2	Arabic	F	38	شهادة مهنية	الرينه	1	2	500	50	800	100	200		833.333	200	200		1000	200	300	500	200	100		50			800	800	1000	700	200	100	200	200	500	300	800	600		50			275		825	175	300
1929	2	Arabic	O	37	شهادة اكاديمية (كلية\ جامعة)	جديدة المكر	0	1	400	400	800	900	100		900	900	100		900	900	400	100	100	100	400				800	900	900	900	900	900	900	900	400	800	800	800	500				175		875	900	400
1930	2	Arabic	F	22	شهادة اكاديمية (كلية\ جامعة)	الناصرة	1	3	75	150	300	820	40		583.333	683.333	15		800	600	100	75	5	15		150			600	300	350	800	700	820	750	600	500	225	345	785		670			48.75		512.5	717.5	225
1931	2	Arabic	F	22	شهادة اكاديمية (كلية\ جامعة)	كفرياسيف	1	2	500	700	900	900	150		800	966.667	200		1000	1000	200	500	200	50		700			600	900	1000	800	1000	900	1000	900	400	400	800	750		200			237.5		825	950	400
1932	2	Arabic	F	22	شهادة اكاديمية (كلية\ جامعة)	שפרעם	1	3	300	200	500	500	68.3333		766.667	916.667	5		900	950	100	300	100	5		200			900	500	500	900	900	500	900	950	800	200	400	895		300			126.25		700	812.5	200
1934	2	Arabic	F	25	شهادة اكاديمية (كلية\ جامعة)	ام الفحم	0	2	500	200	700	600	100		733.333	433.333	50		800	200	500	200	50	50	200				700	800	800	600	600	500	200	600	200	600	750	550	400				200		725	475	200
1937	2	Arabic	F	23	شهادة اكاديمية (كلية\ جامعة)	طلعة عاره	1	2	200	20	110	500	16.6667		233.333	373.333	20		500	20	20	200	20	10		20			100	110	500	100	600	500	20	500	80	-90	480	90		480			62.5		202.5	405	-90
1938	2	Arabic	F	25	شهادة اكاديمية (كلية\ جامعة)	ام الفحم	0	3	2	400	70	999	0.333333		90.6667	833.333	1		99	1000	2	0	0	1	400				70	88	85	99	999	600	900	1000	68	88	85	98	599				0.75		85.5	874.75	68
1939	2	Arabic	F	23	شهادة اكاديمية (كلية\ جامعة)	عرعرة المثلث	0	2	100	100	500	500	16.6667		733.333	733.333	50		900	800	100	0	50	0	100				500	500	900	800	500	500	800	900	400	500	850	800	400				37.5		675	675	400
1940	2	Arabic	F	26	شهادة اكاديمية (كلية\ جامعة)	اكسال	0	3	200	50	200	500	10		300	500	10		500	500	200	10	10	10	50				200	200	200	500	500	500	500	500	0	190	190	490	450				57.5		275	500	0
1941	2	Arabic	F	23	شهادة اكاديمية (كلية\ جامعة)	مقيبله	3	2	100	10	500	1000	40		833.333	1000	10		1000	1000	10	100	10	100				10	500	1000	1000	500	1000	1000	1000	1000	490	900	990	400				990	55		750	1000	400
1942	2	Arabic	F	22	شهادة اكاديمية (كلية\ جامعة)	صندله	1	2	150	100	400	400	100		733.333	850	50		800	850	200	150	50	50		100			650	400	800	750	800	400	850	900	450	250	750	700		300			112.5		650	737.5	250
1943	2	Arabic	F	24	شهادة اكاديمية (كلية\ جامعة)	ام الفحم	1	3	400	400	1000	1000	67.6667		1000	1000	0		1000	1000	200	400	3	0		400			1000	1000	1000	1000	1000	1000	1000	1000	800	600	997	1000		600			150.75		1000	1000	600
1944	2	Arabic	M	23	شهادة اكاديمية (كلية\ جامعة)	كابول	3	1	0	0	100	300	70		300	233.333	10		300	100	100	10	100	0				0	300	300	300	100	300	100	300	300	200	290	200	100				300	52.5		250	250	100
1945	2	Arabic	F	-3	شهادة اكاديمية (كلية\ جامعة)	זמר	0	3	10	10	10	10	110		358.333	816.667	300		950	900	10	20	10	300	10				10	45	80	950	10	700	850	900	0	25	70	650	0				85		271.25	615	0
1946	2	Arabic	M	24	شهادة اكاديمية (كلية\ جامعة)	רהט	2	1	100	100	100	100	133.333		1000	1000	50		1000	1000	250	50	100	100			100		1000	1000	100	1000	1000	1000	100	1000	750	950	0	900			0		125		775	775	0
1947	2	Arabic	F	23	شهادة اكاديمية (كلية\ جامعة)	زيمر	1	0	40	40	60	90	43.3333		83.3333	76.6667	50		100	80	50	40	40	40		40			100	60	70	80	80	90	70	80	50	20	30	40		50			42.5		77.5	80	20
1948	2	Arabic	F	29	ثانوي	دالية الكرمل	1	0	5	100	300	500	100		900	900	100		900	900	100	5	100	100		100			900	300	900	900	900	500	900	900	800	295	800	800		400			76.25		750	800	295
1949	2	Arabic	F	36	شهادة اكاديمية (كلية\ جامعة)	عيلوط	0	2	100	100	700	1000	33.3333		1000	1000	0		1000	1000	100	100	0	0	100				700	1000	1000	1000	1000	1000	1000	1000	600	900	1000	1000	900				50		925	1000	600
1950	2	Arabic	M	24	شهادة اكاديمية (كلية\ جامعة)	طمره الزعبيه	3	0	600	900	600	900	333.333		666.667	666.667	0		500	900	0	100	900	600				900	500	500	1000	600	900	600	500	900	500	400	100	0				0	400		650	725	0
1951	2	Arabic	M	23	شهادة اكاديمية (كلية\ جامعة)	ابوسنان	1	2	0	0	0	1000	0		533.667	1000	0		800	1000	0	0	0	0		0			1	0	800	800	1000	1000	1000	1000	1	0	800	800		1000			0		400.25	1000	0
1952	2	Arabic	M	24	شهادة اكاديمية (كلية\ جامعة)	סח’נין	0	3	35	35	35	200	20		166.667	83.3333	5		200	100	35	35	20	5	35				35	100	200	200	200	50	100	100	0	65	180	195	165				23.75		133.75	112.5	0
1953	2	Arabic	F	24	شهادة اكاديمية (كلية\ جامعة)	سخنين	1	2	100	100	200	200	166.667		633.333	466.667	100		900	900	200	100	100	200		100			500	200	900	500	0	200	900	500	300	100	800	300		100			150		525	400	100
1954	2	Arabic	F	24	شهادة اكاديمية (كلية\ جامعة)	عرعره النقب	3	1	1000	1000	1000	1000	10		830	1000	10		1000	1000	10	10	10	1000				1000	990	1000	500	1000	1000	1000	1000	1000	980	990	490	0				0	257.5		872.5	1000	0
1955	2	Arabic	F	24	شهادة اكاديمية (كلية\ جامعة)	عرعره المثلث	0	2	650	10	800	400	153.333		850	700	10		900	800	650	50	10	400	10				800	900	900	750	400	400	800	900	150	850	890	350	390				277.5		837.5	625	150
1956	2	Arabic	M	24	شهادة اكاديمية (كلية\ جامعة)	اعبلين	0	2	50	50	100	200	19.3333		283.333	200	5		500	200	50	3	5	50	50				100	150	500	200	200	200	200	200	50	147	495	150	150				27		237.5	200	50
1957	2	Arabic	F	24	شهادة اكاديمية (كلية\ جامعة)	اكسال	1	3	999	100	1000	999	503		999.333	999	10		999	999	500	999	999	10		100			999	1000	1000	999	999	999	999	999	499	1	1	989		899			627		999.5	999	1
1958	2	Arabic	F	23	شهادة اكاديمية (كلية\ جامعة)	البعنه	1	3	0	0	598	599	83.3333		999.667	999.667	0		1000	1000	0	0	250	0		0			999	598	1000	1000	999	599	1000	1000	999	598	750	1000		599			62.5		899.25	899.5	598
1959	2	Arabic	F	23	شهادة اكاديمية (كلية\ جامعة)	طرعان	1	3	100	100	100	900	66.6667		800	666.667	0		1000	1000	100	100	100	0		100			500	100	900	1000	900	900	100	1000	400	0	800	1000		800			75		625	725	0
1961	2	Arabic	F	24	شهادة اكاديمية (كلية\ جامعة)	البعنه	3	1	20	0	800	1000	10		933.333	1000	10		1000	1000	10	10	10	20				0	800	1000	1000	800	1000	1000	1000	1000	790	990	990	780				1000	12.5		900	1000	780
1962	2	Arabic	F	33	شهادة مهنية	الرينه	0	3	50	10	100	500	10		633.333	833.333	0		800	900	50	20	10	0	10				100	700	400	800	500	800	800	900	50	680	390	800	490				20		500	750	50
1963	2	Arabic	M	24	شهادة اكاديمية (كلية\ جامعة)	ام لفحم	0	2	500	500	500	800	233.333		833.333	800	50		1000	1000	500	150	50	500	500				500	800	1000	700	800	700	1000	700	0	650	950	200	300				300		750	800	0
1964	2	Arabic	F	25	شهادة اكاديمية (كلية\ جامعة)	عرابه	0	2	200	100	1000	1000	76.6667		933.333	666.667	80		1000	600	200	100	80	50	100				1000	900	1000	900	1000	700	600	700	800	800	920	850	900				107.5		950	750	800
1966	2	Arabic	F	23	شهادة اكاديمية (كلية\ جامعة)	بئر السبع	3	0	0	0	1000	1000	0		1000	1000	0		1000	1000	0	0	0	0				0	1000	1000	1000	1000	1000	1000	1000	1000	1000	1000	1000	1000				1000	0		1000	1000	1000
1967	2	Arabic	F	51	شهادة اكاديمية (كلية\ جامعة)	קלנסוה	0	3	1	30	3	500	150		583.333	633.333	50		700	800	1	300	100	50	30				3	550	500	700	500	300	800	800	2	250	400	650	470				112.75		438.25	600	2
1968	2	Arabic	M	24	شهادة اكاديمية (كلية\ جامعة)	طرعان	1	2	500	500	900	900	366.667		900	900	100		900	900	500	500	100	500		500			900	900	900	900	900	900	900	900	400	400	800	400		400			400		900	900	400
1969	2	Arabic	F	29	شهادة اكاديمية (كلية\ جامعة)	البقيعة	0	2	500	100	1000	1000	66.6667		833.333	1000	100		900	1000	500	100	100	0	100				1000	800	900	800	1000	1000	1000	1000	500	700	800	800	900				175		875	1000	500
1970	2	Arabic	F	50	شهادة اكاديمية (كلية\ جامعة)	البقيعه	0	2	500	500	500	500	200		566.667	633.333	300		800	700	500	100	300	200	500				500	200	800	700	500	500	700	700	0	100	500	500	0				275		550	600	0
1971	2	Arabic	M	25	شهادة اكاديمية (كلية\ جامعة)	سخنين	0	3	500	200	900	900	56.6667		866.667	666.667	20		1000	1000	500	100	50	20	200				900	600	1000	1000	900	300	700	1000	400	500	950	980	700				167.5		875	725	400
1972	2	Arabic	F	26	شهادة اكاديمية (كلية\ جامعة)	الطيرة المثلث	0	3	50	50	200	200	33.6667		666.667	400	1		1000	500	50	50	50	1	50				200	500	500	1000	200	200	500	500	150	450	450	999	150				37.75		550	350	150
1974	2	Arabic	F	29	ثانوي	البقيعه	1	3	13	17	15	20	7		18.3333	25	1		20	25	7	13	13	1		17			15	15	20	20	25	20	25	25	8	2	7	19		3			8.5		17.5	23.75	2
1975	2	Arabic	F	44	شهادة اكاديمية (كلية\ جامعة)	נוף הגליל	0	2	500	500	800	900	116.667		733.333	833.333	50		900	900	500	200	50	100	500				800	500	900	800	900	800	900	800	300	300	850	700	400				212.5		750	850	300
1976	2	Arabic	F	25	شهادة اكاديمية (كلية\ جامعة)	ديرحنا	1	2	500	100	900	1000	233.333		916.667	1000	200		1000	1000	300	500	200	200		100			800	900	1000	950	1000	1000	1000	1000	500	400	800	750		900			300		912.5	1000	400
1977	2	Arabic	F	42	شهادة اكاديمية (كلية\ جامعة)	شفاعمرو	0	2	50	5	30	500	10		316.667	400	5		500	500	50	20	5	5	5				30	50	500	400	500	400	500	300	-20	30	495	395	495				20		245	425	-20
1978	2	Arabic	M	25	شهادة اكاديمية (كلية\ جامعة)	طرعان	1	0	1000	300	1000	700	366.667		1000	1000	0		1000	1000	0	1000	300	800		300			1000	1000	1000	1000	1000	700	1000	1000	1000	0	700	200		400			525		1000	925	0
1979	2	Arabic	M	23	شهادة مهنية	الناصرة	0	3	900	900	1000	1000	233.333		900	833.333	100		1000	1000	900	400	200	100	900				1000	700	1000	1000	1000	500	1000	1000	100	300	800	900	100				400		925	875	100
1980	2	Arabic	M	25	شهادة اكاديمية (كلية\ جامعة)	ערערה בנגב	1	2	400	10	500	400	10.3333		500	400	1		800	400	20	400	1	10		10			300	500	800	400	400	400	400	400	280	100	799	390		390			107.75		500	400	100
1981	2	Arabic	F	54	شهادة اكاديمية (كلية\ جامعة)	الناصرة	0	3	20	10	100	200	36.6667		300	466.667	0		500	500	20	80	30	0	10				100	200	200	500	200	400	500	500	80	120	170	500	190				32.5		250	400	80
1982	2	Arabic	F	23	شهادة اكاديمية (كلية\ جامعة)	شعب	0	2	400	200	1000	1000	103.333		966.667	933.333	10		1000	900	400	300	10	0	200				1000	1000	1000	900	1000	1000	900	900	600	700	990	900	800				177.5		975	950	600
1983	2	Arabic	M	24	شهادة اكاديمية (كلية\ جامعة)	كفر مندا	0	3	300	400	600	700	166.667		666.667	333.333	100		700	600	300	300	100	100	400				600	700	600	700	700	300	100	600	300	400	500	600	300				200		650	425	300
1984	2	Arabic	F	0	شهادة اكاديمية (كلية\ جامعة)	.	3	0	1	0	10	500	21		350	500	30		500	500	30	30	3	1				0	500	500	50	10	500	500	500	500	470	470	47	9				500	16		265	500	9
1986	2	Arabic	M	24	شهادة اكاديمية (كلية\ جامعة)	سخنين	3	2	20	50	700	700	76.6667		933.333	666.667	80		1000	700	100	50	80	20				50	1000	800	1000	700	500	800	700	700	900	750	920	680				650	62.5		875	675	680
1988	2	Arabic	F	33	شهادة اكاديمية (كلية\ جامعة)	פקיעין	0	1	50	10	200	200	23.3333		300	733.333	50		400	1000	50	50	10	10	10				200	400	300	200	200	1000	1000	200	150	350	290	190	190				30		275	600	150
1990	2	Arabic	F	44	شهادة اكاديمية (كلية\ جامعة)	الرينه	0	3	50	50	500	500	53.3333		766.667	666.667	50		900	900	50	100	10	50	50				500	700	700	900	500	600	500	900	450	600	690	850	450				52.5		700	625	450
1993	2	Arabic	F	24	شهادة اكاديمية (كلية\ جامعة)	شعب	0	1	500	500	700	800	400		833.333	866.667	400		900	800	500	400	400	400	500				700	900	800	800	800	800	900	900	200	500	400	400	300				425		800	850	200
1994	2	Arabic	F	23	شهادة اكاديمية (كلية\ جامعة)	كفر برا	0	2	500	300	800	800	166.667		976.667	976.667	100		990	990	500	300	100	100	300				800	950	990	990	800	950	990	990	300	650	890	890	500				250		932.5	932.5	300
1995	2	Arabic	F	24	شهادة اكاديمية (كلية\ جامعة)	اللد	0	2	70	100	300	300	100		600	600	100		700	700	70	100	100	100	100				300	400	700	700	300	400	700	700	230	300	600	600	200				92.5		525	525	230
1996	2	Arabic	F	25	شهادة اكاديمية (كلية\ جامعة)	حيفا	0	3	40	10	100	100	68.3333		633.333	483.333	5		800	800	40	150	50	5	10				100	300	800	800	100	150	500	800	60	150	750	795	90				61.25		500	387.5	60
1997	2	Arabic	F	24	شهادة اكاديمية (كلية\ جامعة)	طرعان	1	2	200	0	500	1000	16.6667		1000	1000	0		1000	1000	50	200	0	0		0			1000	500	1000	1000	1000	1000	1000	1000	950	300	1000	1000		1000			62.5		875	1000	300
1998	2	Arabic	F	24	شهادة اكاديمية (كلية\ جامعة)	البقيعة	0	1	200	200	1000	1000	0		1000	1000	0		1000	1000	200	0	0	0	200				1000	1000	1000	1000	1000	1000	1000	1000	800	1000	1000	1000	800				50		1000	1000	800
1999	2	Arabic	F	22	شهادة اكاديمية (كلية\ جامعة)	كفر قاسم	1	2	500	500	600	700	86.6667		666.667	666.667	200		900	900	10	500	200	50		500			500	600	900	600	700	700	900	400	490	100	700	550		200			190		650	675	100
2000	2	Arabic	F	33	شهادة اكاديمية (كلية\ جامعة)	عرابة	0	2	300	300	500	600	100		666.667	566.667	50		800	700	300	200	50	50	300				500	700	800	500	600	500	700	500	200	500	750	450	300				150		625	575	200
2002	2	Arabic	F	24	شهادة اكاديمية (كلية\ جامعة)	ام الفحم	0	2	700	700	1000	990	266.667		916.667	896.667	100		1000	900	700	200	100	500	700				1000	800	1000	950	990	800	900	990	300	600	900	450	290				375		937.5	920	300
2003	2	Arabic	M	27	شهادة اكاديمية (كلية\ جامعة)	دبوريه	0	3	100	100	700	700	66.6667		733.333	766.667	50		800	800	100	100	50	50	100				700	700	700	800	700	700	800	800	600	600	650	750	600				75		725	750	600
2004	2	Arabic	F	40	شهادة اكاديمية (كلية\ جامعة)	נצרת	0	3	1000	1000	1000	1000	433.333		1000	1000	100		1000	1000	1000	1000	200	100	1000				1000	1000	1000	1000	1000	1000	1000	1000	0	0	800	900	0				575		1000	1000	0
2005	2	Arabic	M	21	شهادة اكاديمية (كلية\ جامعة)	נצרת	0	1	80	60	120	80	67.6667		153.333	106.667	8		150	120	80	8	110	85	60				120	150	160	150	80	120	100	100	40	142	50	65	20				70.75		145	100	40
2006	2	Arabic	F	0	شهادة اكاديمية (كلية\ جامعة)	سخنين	1	3	700	200	800	500	333.333		700	500	200		700	500	200	700	600	200		200			600	800	800	700	500	500	500	500	400	100	200	500		300			425		725	500	100
2007	2	Arabic	F	20	شهادة اكاديمية (كلية\ جامعة)	سخنين	1	0	400	200	600	400	300		666.667	666.667	400		800	700	400	400	200	300		200			800	600	600	600	700	400	600	700	400	200	400	300		200			325		650	600	200
2008	2	Arabic	F	35	شهادة اكاديمية (كلية\ جامعة)	נחף	0	2	600	200	900	500	266.667		966	899.667	100		999	999	600	200	100	500	200				900	900	999	999	500	800	999	900	300	700	899	499	300				350		949.5	799.75	300
2010	2	Arabic	F	25	شهادة اكاديمية (كلية\ جامعة)	سخنين	3	2	5	0	200	750	8		600	850	2		800	900	20	2	2	5				0	500	500	800	200	850	800	900	750	480	498	798	195				750	7.25		500	825	195
2011	2	Arabic	F	49	شهادة اكاديمية (كلية\ جامعة)	الجش	1	3	100	100	120	150	76.6667		123.333	140	60		120	150	70	100	100	60		100			100	120	150	120	120	150	150	150	30	20	50	60		50			82.5		122.5	142.5	20
2012	2	Arabic	F	25	شهادة اكاديمية (كلية\ جامعة)	عرعره	1	0	10	100	200	600	73.3333		366.667	320	20		500	600	20	10	100	100		100			500	200	300	300	600	600	300	60	480	190	200	200		500			57.5		325	390	190
2013	2	Arabic	F	25	شهادة اكاديمية (كلية\ جامعة)	يافة الناصرة	1	3	300	200	500	700	133.333		866.667	833.333	0		900	800	300	300	100	0		200			800	500	900	900	900	700	800	800	500	200	800	900		500			175		775	800	200
2014	2	Arabic	M	26	شهادة اكاديمية (كلية\ جامعة)	Peqiin	1	3	8	500	800	950	3.33333		950	950	0		950	950	5	8	5	0		500			950	800	950	950	950	950	950	950	945	792	945	950		450			4.5		912.5	950	792
2015	2	Arabic	F	22	شهادة اكاديمية (كلية\ جامعة)	الرينة	1	3	700	700	900	900	566.667		996.333	929.667	400		990	800	700	700	600	400		700			999	900	1000	990	999	900	990	800	299	200	400	590		200			600		972.25	922.25	200
2016	2	Arabic	F	24	شهادة اكاديمية (كلية\ جامعة)	نين	0	3	5	3	80	50	17.6667		293.333	193.333	50		500	400	5	1	2	50	3				80	80	300	500	50	80	100	400	75	79	298	450	47				14.5		240	157.5	75
2017	2	Arabic	F	27	شهادة اكاديمية (كلية\ جامعة)	البقيعة	1	3	50	40	400	300	8		656.667	590	4		900	900	5	50	15	4		40			470	400	600	900	400	300	470	900	465	350	585	896		260			18.5		592.5	517.5	350
2018	2	Arabic	F	23	شهادة اكاديمية (كلية\ جامعة)	سخنين	1	0	80	80	350	250	42.6667		650	463.333	50		750	750	50	80	70	8		80			750	350	550	650	750	250	40	600	700	270	480	642		170			52		575	410	270
2019	2	Arabic	F	23	شهادة اكاديمية (كلية\ جامعة)	البقيعه	1	0	750	500	900	850	220		749.667	700	60		850	800	60	750	500	100		500			850	900	999	400	800	850	900	400	790	150	499	300		350			352.5		787.25	737.5	150
2020	2	Arabic	F	46	شهادة اكاديمية (كلية\ جامعة)	حيفا	1	3	500	500	500	500	116.667		900	900	50		900	900	200	500	100	50		500			900	500	900	900	900	500	900	900	700	0	800	850		0			212.5		800	800	0
2021	2	Arabic	M	0	شهادة اكاديمية (كلية\ جامعة)	البقيعه	0	3	4	4	8	24	12		49.3333	49.3333	24		100	100	4	4	8	24	4				8	24	24	100	24	24	24	100	4	20	16	76	20				10		39	43	4
2022	2	Arabic	F	23	شهادة اكاديمية (كلية\ جامعة)	المغار	0	3	150	50	80	300	30		250	500	10		300	1000	150	30	50	10	50				80	200	250	300	300	200	300	1000	-70	170	200	290	250				60		207.5	450	-70
2023	2	Arabic	F	23	شهادة اكاديمية (كلية\ جامعة)	البقيعه	0	2	80	150	150	400	18.3333		133.333	233.333	50		200	400	80	0	50	5	150				150	100	200	100	400	200	400	100	70	100	150	95	250				33.75		137.5	275	70
2025	2	Arabic	M	28	شهادة اكاديمية (كلية\ جامعة)	krmiel	0	2	50	50	50	200	60		140	206.667	70		200	250	50	45	70	65	50				50	100	200	120	200	200	250	170	0	55	130	55	150				57.5		117.5	205	0
2027	2	Arabic	F	27	شهادة اكاديمية (كلية\ جامعة)	ديرحنا	1	3	300	300	300	500	116.667		566.667	700	50		700	800	100	300	200	50		300			600	300	400	700	700	500	600	800	500	0	200	650		200			162.5		500	650	0
2028	2	Arabic	F	46	شهادة اكاديمية (كلية\ جامعة)	كفر مندا	3	2	0	0	500	10	6.66667		1000	503.333	0		1000	500	10	10	0	0				0	1000	1000	1000	500	1000	10	500	10	990	990	1000	500				10	5		875	380	500
2029	2	Arabic	M	31	شهادة اكاديمية (كلية\ جامعة)	المغار	0	1	1000	1000	500	800	100		666.667	666.667	200		1000	500	1000	200	100	0	1000				500	1000	500	500	800	500	500	1000	-500	800	400	500	-200				325		625	700	-500
2030	2	Arabic	F	31	شهادة اكاديمية (كلية\ جامعة)	حيفا	0	2	300	150	400	600	166.667		600	700	200		700	700	300	200	200	100	150				400	600	700	500	600	600	700	800	100	400	500	400	450				200		550	675	100
2031	2	Arabic	F	23	شهادة اكاديمية (كلية\ جامعة)	سخنين	1	2	100	60	600	600	53.3333		700	633.333	50		700	600	60	100	50	50		60			700	600	700	700	600	600	600	700	640	500	650	650		540			65		675	625	500
2033	2	Arabic	F	25	شهادة اكاديمية (كلية\ جامعة)	الفريديس	0	2	500	500	700	1000	0		999.333	600	0		1000	300	500	0	0	0	500				700	998	1000	1000	1000	500	300	1000	200	998	1000	1000	500				125		924.5	700	200
2034	2	Arabic	F	25	شهادة اكاديمية (كلية\ جامعة)	ام الفحم	1	3	500	500	700	700	143.333		766.667	766.667	100		900	900	30	500	300	100		500			700	700	700	900	700	700	700	900	670	200	400	800		200			232.5		750	750	200
2035	2	Arabic	F	21	ثانوي	كفركنا	0	2	700	300	900	900	233.333		700	733.333	200		800	800	700	400	200	100	300				900	700	800	600	900	600	800	800	200	300	600	500	600				350		750	775	200
2036	2	Arabic	F	26	شهادة اكاديمية (كلية\ جامعة)	כפר סמיע	1	3	800	500	1000	1000	231.667		1000	933.333	0		1000	1000	45	800	650	0		500			1000	1000	1000	1000	1000	1000	800	1000	955	200	350	1000		500			373.75		1000	950	200
2037	2	Arabic	F	21	شهادة اكاديمية (كلية\ جامعة)	بئر المكسور	0	3	200	100	900	1000	116.667		1000	1000	50		1000	1000	200	200	100	50	100				900	1000	1000	1000	1000	1000	1000	1000	700	800	900	950	900				137.5		975	1000	700
2038	2	Arabic	F	23	شهادة اكاديمية (كلية\ جامعة)	نحف	0	3	600	200	800	800	133.333		833.333	800	0		900	900	600	200	200	0	200				800	800	800	900	800	800	700	900	200	600	600	900	600				250		825	800	200
2039	2	Arabic	M	23	شهادة اكاديمية (كلية\ جامعة)	ام الفحم	1	3	70	50	100	200	36.6667		166.667	183.333	10		200	50	50	70	50	10		50			100	100	200	200	200	200	300	50	50	30	150	190		150			45		150	187.5	30
2040	2	Arabic	F	22	شهادة اكاديمية (كلية\ جامعة)	الناصرة	3	0	30	10	200	50	230		533.333	233.333	50		400	100	50	200	440	30				10	400	500	700	200	100	250	350	50	350	300	260	170				40	180		450	187.5	170
2041	2	Arabic	F	23	شهادة اكاديمية (كلية\ جامعة)	الرامة	1	3	500	600	700	800	333.333		700	700	300		800	600	400	500	300	300		600			700	700	600	800	800	800	700	600	300	200	300	500		200			375		700	725	200
2042	2	Arabic	F	47	شهادة اكاديمية (كلية\ جامعة)	באקה	3	2	600	600	600	600	233.333		833.333	900	100		1000	900	500	100	100	600				600	900	600	1000	600	900	900	900	600	400	500	900	0				0	325		775	825	0
2044	2	Arabic	M	48	شهادة اكاديمية (كلية\ جامعة)	الرينه	0	1	300	200	450	500	183.333		583.333	633.333	100		600	600	300	100	100	350	200				450	600	500	650	500	600	650	650	150	500	400	300	300				212.5		550	600	150
2045	2	Arabic	F	21	شهادة اكاديمية (كلية\ جامعة)	ديرحنا	0	1	500	100	900	800	233.333		1000	670	100		1000	1000	500	100	500	100	100				900	1000	1000	1000	800	1000	10	1000	400	900	500	900	700				300		975	702.5	400
2046	2	Arabic	F	21	شهادة اكاديمية (كلية\ جامعة)	حيفا	0	3	200	50	500	500	116.667		533.333	366.667	100		600	300	200	200	50	100	50				500	500	500	600	500	200	600	300	300	300	450	500	450				137.5		525	400	300
2047	2	Arabic	F	23	شهادة اكاديمية (كلية\ جامعة)	جديده المكر	1	2	400	30	400	500	116.667		366.667	333.333	10		300	400	40	400	10	300		30			300	400	300	500	300	500	400	300	260	0	290	200		470			187.5		375	375	0
2048	2	Arabic	F	26	شهادة اكاديمية (كلية\ جامعة)	حيفا	1	2	450	700	600	850	366.667		816.667	816.667	300		800	750	500	450	300	300		700			850	600	800	800	850	850	750	850	350	150	500	500		150			387.5		762.5	825	150
2050	2	Arabic	F	44	شهادة اكاديمية (كلية\ جامعة)	كابول	1	2	200	200	800	900	133.333		900	900	100		900	900	200	200	100	100		200			900	800	900	900	900	900	900	900	700	600	800	800		700			150		875	900	600
2052	2	Arabic	F	21	ثانوي	عسفيا	2	0	1000	1000	1000	1000	670		966.667	1000	10		900	1000	10	1000	1000	1000			1000		900	1000	1000	1000	1000	1000	1000	1000	890	0	0	0			0		752.5		975	1000	0
2053	2	Arabic	F	22	شهادة اكاديمية (كلية\ جامعة)	الطيرة	1	3	700	700	1000	1000	400		1000	833.333	200		1000	1000	500	700	500	200		700			1000	1000	1000	1000	1000	1000	500	1000	500	300	500	800		300			475		1000	875	300
2054	2	Arabic	F	22	شهادة اكاديمية (كلية\ جامعة)	أبو سنان	0	2	50	150	700	999	56.6667		900	963.333	50		1000	1000	50	80	50	40	150				700	900	1000	800	999	900	1000	990	650	820	950	760	849				55		850	972.25	650
2055	2	Arabic	F	29	شهادة اكاديمية (كلية\ جامعة)	عسفيا	2	3	10	10	100	100	6.66667		133.333	133.333	0		200	200	10	10	10	0			10		100	100	100	200	100	100	100	200	90	90	90	200			90		7.5		125	125	90
2056	2	Arabic	F	38	شهادة مهنية	حيفا	3	2	50	50	200	300	50		383.333	343.333	50		500	400	50	50	50	50				50	250	400	500	200	330	300	400	300	200	350	450	150				250	50		337.5	332.5	150
2058	2	Arabic	F	24	شهادة اكاديمية (كلية\ جامعة)	الناصرة	0	3	30	20	30	40	16.6667		30	35	10		30	30	30	20	20	10	20				30	30	30	30	40	40	35	30	0	10	10	20	20				20		30	36.25	0
2059	2	Arabic	F	25	شهادة اكاديمية (كلية\ جامعة)	الناصره	1	2	500	500	1000	1000	83.3333		933.333	866.667	0		1000	800	200	500	0	50		500			1000	1000	1000	800	800	1000	800	1000	800	500	1000	750		500			187.5		950	900	500
2060	2	Arabic	F	20	ثانوي	القدس	1	0	50	100	100	400	136.667		433.333	400	300		600	600	300	50	10	100		100			600	100	300	400	600	400	400	200	300	50	290	300		300			115		350	400	50
2061	2	Arabic	F	26	شهادة اكاديمية (كلية\ جامعة)	كفركنا	1	2	1	0	89	90	0.333333		93	93	0		99	99	1	1	0	0		0			90	89	99	90	90	90	99	90	89	88	99	90		90			0.5		92	92.25	88
2062	2	Arabic	F	26	شهادة اكاديمية (كلية\ جامعة)	المشهد	1	3	500	500	500	600	433.333		766.667	566.667	200		700	300	800	500	300	200		500			1000	500	600	700	800	600	600	300	200	0	300	500		100			450		700	575	0
2063	2	Arabic	M	20	شهادة اكاديمية (كلية\ جامعة)	إعبلين	1	2	100	100	250	350	45		616.667	450	50		900	750	10	100	50	75		100			200	250	900	750	300	350	750	300	190	150	850	675		250			58.75		525	425	150
2064	2	Arabic	F	23	شهادة اكاديمية (كلية\ جامعة)	كفركنا	1	0	5	5	5	5	17		70.6667	70.6667	50		200	200	50	5	1	0		5			200	5	2	10	200	5	2	10	150	0	1	10		0			14		54.25	54.25	0
2065	2	Arabic	F	40	شهادة اكاديمية (كلية\ جامعة)	מעלות תרשיחא	3	0	200	10	1000	1000	200		1000	1000	200		1000	1000	200	200	200	200				10	1000	1000	1000	1000	1000	1000	1000	1000	800	800	800	800				990	200		1000	1000	800
2066	2	Arabic	F	23	شهادة اكاديمية (كلية\ جامعة)	طرعان	2	3	500	300	500	800	300		600	666.667	0		500	700	500	400	500	0			300		800	500	500	500	800	500	800	700	300	100	0	500			500		350		575	700	0
2067	2	Arabic	M	31	شهادة اكاديمية (كلية\ جامعة)	بسمة طبعون	2	1	25	20	300	450	45		416.667	466.667	15		450	500	100	15	25	20			20		450	450	300	350	500	500	450	400	350	435	275	330			430		40		387.5	462.5	275
2068	2	Arabic	F	34	شهادة اكاديمية (كلية\ جامعة)	الناصرة	1	2	400	300	800	800	266.667		866.667	866.667	100		900	1000	500	400	100	200		300			1000	800	900	700	700	800	1000	900	500	400	800	500		500			300		850	850	400
2069	2	Arabic	F	24	ثانوي	الناصرة	0	2	80	150	150	300	93.3333		450	433.333	150		1000	1000	80	80	150	50	150				150	150	1000	200	300	100	1000	200	70	70	850	150	150				90		375	400	70
2070	2	Arabic	M	54	شهادة مهنية	כפר פסוטה	1	0	500	500	500	500	500		1000	666.667	500		1000	500	500	500	500	500		500			1000	500	1000	1000	500	500	1000	500	500	0	500	500		0			500		875	625	0
2071	2	Arabic	F	27	شهادة اكاديمية (كلية\ جامعة)	طمرة	2	1	100	500	100	1000	170		666.667	966.667	10		1000	1000	500	10	100	0			500		900	1000	100	100	900	1000	1000	1000	400	990	0	100			500		152.5		525	975	0
2072	2	Arabic	F	27	شهادة اكاديمية (كلية\ جامعة)	جديدة مكر	1	0	100	10	800	750	13.3333		1000	966.667	10		1000	900	10	100	10	20		10			1000	800	1000	1000	900	750	1000	1000	990	700	990	980		740			35		950	912.5	700
2074	2	Arabic	F	22	شهادة اكاديمية (كلية\ جامعة)	عرابة	2	0	200	100	200	800	216.667		700	766.667	50		700	800	50	500	200	100			100		700	700	200	700	800	800	800	700	650	200	0	600			700		212.5		575	775	0
2075	2	Arabic	F	25	شهادة اكاديمية (كلية\ جامعة)	אום אל פאחם	1	0	200	300	200	300	133.333		400	566.667	200		600	700	200	200	100	100		300			600	200	200	400	700	300	400	600	400	0	100	300		0			150		350	500	0
2076	2	Arabic	M	45	شهادة اكاديمية (كلية\ جامعة)	جت المثلث	1	3	100	100	300	300	200		533.333	566.667	100		500	700	300	100	200	100		100			600	300	500	500	500	300	500	700	300	200	300	400		200			175		475	500	200
2078	2	Arabic	F	35	شهادة اكاديمية (كلية\ جامعة)	الناصرة	2	0	10	200	50	700	166.667		733.333	633.333	100		700	600	100	300	10	100			200		700	800	50	700	600	500	700	800	600	500	40	600			500		127.5		562.5	650	40
2079	2	Arabic	F	33	شهادة اكاديمية (كلية\ جامعة)	ام القطف	2	0	100	200	200	500	133.333		500	600	100		500	800	100	200	100	100			200		500	500	200	500	800	500	500	500	400	300	100	400			300		125		425	575	100
2080	2	Arabic	F	38	شهادة مهنية	ام الفحم	3	1	990	309	920	880	423.333		943.333	766.667	100		880	500	870	100	300	990				309	1000	880	950	920	1000	500	800	880	130	780	650	-70				571	565		937.5	795	-70
2081	2	Arabic	F	36	شهادة اكاديمية (كلية\ جامعة)	صندلة	1	2	0	100	300	500	16.6667		666.667	566.667	0		1000	500	50	0	0	0		100			500	300	1000	500	700	500	500	500	450	300	1000	500		400			12.5		575	550	300
2084	2	Arabic	F	44	شهادة اكاديمية (كلية\ جامعة)	بيت حنينا	2	3	0	10	100	500	50	50	666.667	800	0	0	800	800	100	50	0	0	100	50	10	0	700	500	100	800	700	900	500	800	600	450	100	800	600	850	490	800	37.5	40	525	725	100
2086	2	Arabic	M	37	شهادة اكاديمية (كلية\ جامعة)	المشهد	1	2	50	0	100	200	33.3333	66.6667	500	500	0	0	500	500	100	50	0	0	200	0	0	0	500	100	500	500	500	200	500	500	400	50	500	500	300	200	500	500	37.5	50	400	425	50
2087	2	Arabic	F	24	شهادة اكاديمية (كلية\ جامعة)	المشهد	1	0	500	700	800	1000	500	566.667	1000	1000	400	400	1000	1000	400	500	500	600	400	700	500	800	1000	800	1000	1000	1000	1000	1000	1000	600	300	500	400	600	300	500	200	500	600	950	1000	300
2088	2	Arabic	M	28	شهادة مهنية	ديرحنا	1	0	100	100	900	900	100	203.333	900	966.667	100	500	900	900	100	100	100	100	500	100	10	100	900	900	900	900	900	900	1000	1000	800	800	800	800	400	800	990	900	100	177.5	900	950	800
2089	2	Arabic	F	32	شهادة اكاديمية (كلية\ جامعة)	المشهد	2	0	2	2	20	20	3.33333	2.33333	60	40	5	2	100	50	5	5	2	0	2	5	2	0	100	50	20	30	50	20	20	50	95	45	18	30	48	15	18	50	3	2.25	50	35	18
2090	2	Arabic	M	31	ثانوي	اللد	1	3	5	5	20	50	10	5	116.667	66.6667	10	5	200	100	10	5	10	10	5	5	5	5	100	20	50	200	50	50	50	100	90	15	40	190	45	45	45	95	8.75	5	92.5	62.5	15
2092	2	Arabic	M	40	شهادة اكاديمية (كلية\ جامعة)	تل السبع	3	2	5	0	70	800	51.6667	266.667	700	700	50	50	800	800	55	50	50	5	700	50	50	0	800	500	800	70	800	500	800	800	745	450	750	65	100	450	750	800	40	200	542.5	725	65
2093	2	Arabic	F	23	شهادة اكاديمية (كلية\ جامعة)	البعينة نجيدات	1	2	200	300	600	800	166.667	233.333	800	833.333	100	100	800	800	300	200	100	100	500	300	100	100	800	600	800	800	900	800	800	800	500	400	700	700	400	500	700	700	175	250	750	825	400
2096	2	Arabic	F	28	شهادة اكاديمية (كلية\ جامعة)	דבוריה	2	3	999	10	999	999	170.333	10	832.667	832.667	1	10	999	999	500	10	999	1	10	10	10	10	999	500	999	999	999	500	999	999	499	490	0	998	989	490	989	989	377.5	10	874.25	874.25	0
2097	2	Arabic	F	42	شهادة اكاديمية (كلية\ جامعة)	كفر قاسم	1	0	400	400	400	800	403.333	403.333	666.667	666.667	10	10	800	800	10	400	500	700	10	400	700	500	800	400	500	700	800	800	700	500	790	0	0	0	790	400	0	0	402.5	402.5	600	700	0
2099	2	Arabic	F	43	شهادة مهنية	البعينه انجيدات	0	3	700	200	700	700	266.667	266.667	600	666.667	300	300	700	700	700	200	300	300	200	200	300	300	700	500	600	700	700	600	700	700	0	300	300	400	500	400	400	400	375	250	625	675	0
2101	2	Arabic	M	61	شهادة اكاديمية (كلية\ جامعة)	كفر كنا	2	3	20	0	10	10	12.6667	10	30	23.3333	8	10	30	30	10	20	20	8	10	10	0	10	30	30	10	30	20	20	10	30	20	10	-10	22	10	10	10	20	14.5	7.5	25	20	-10
2102	2	Arabic	M	35	شهادة اكاديمية (كلية\ جامعة)	ام الفحم	0	2	10	20	25	35	21.6667	20	58.3333	58.3333	30	10	100	80	10	20	30	15	20	25	10	25	25	35	100	40	35	35	80	60	15	15	70	25	15	10	70	35	18.75	20	50	52.5	15
2103	2	Arabic	F	33	شهادة اكاديمية (كلية\ جامعة)	تل السبع	3	0	10	0	10	60	7	3.66667	7	46.6667	1	10	1	50	1	0	20	10	10	0	1	0	1	0	20	10	50	60	30	60	0	0	0	0	40	60	29	60	7.75	2.75	7.75	50	0
2104	2	Arabic	F	29	شهادة اكاديمية (كلية\ جامعة)	ام الفحم	1	3	7	10	20	150	13.6667	50	156.667	300	20	80	400	400	15	7	6	20	50	10	20	80	50	20	20	400	400	150	100	400	35	13	14	380	350	140	80	320	12	40	122.5	262.5	13
2106	2	Arabic	F	36	شهادة اكاديمية (كلية\ جامعة)	الناصرة	0	3	50	10	100	400	120	93.3333	516.667	516.667	200	50	800	650	50	80	80	200	10	150	80	50	100	300	450	800	400	300	600	650	50	220	370	600	390	150	520	600	102.5	72.5	412.5	487.5	50
2107	2	Arabic	F	23	شهادة اكاديمية (كلية\ جامعة)	عين ماهل	3	2	90	500	80	800	53.3333	266.667	90	750	10	100	90	1000	70	80	10	90	600	100	100	500	100	80	90	80	1000	250	1000	800	30	0	80	-10	400	150	900	300	62.5	325	87.5	762.5	-10
2108	2	Arabic	F	30	شهادة اكاديمية (كلية\ جامعة)	فسوطة	1	3	500	20	1000	1000	100	133.333	999.667	999.667	0	0	1000	1000	100	500	200	0	200	20	200	0	1000	1000	999	1000	1000	1000	999	1000	900	500	799	1000	800	980	799	1000	200	105	999.75	999.75	500
2109	2	Arabic	M	32	شهادة اكاديمية (كلية\ جامعة)	الناصرة	3	2	1000	34	900	1000	70.6667	33	669.333	552	12	21	750	550	200	0	12	1000	63	15	21	34	600	658	750	900	356	750	550	1000	400	658	738	-100	293	735	529	966	303	33.25	727	664	-100
2110	2	Arabic	F	30	شهادة اكاديمية (كلية\ جامعة)	الجش	3	2	200	300	500	800	233.333	533.333	733.333	766.667	200	500	800	800	300	200	200	200	500	600	500	300	700	700	800	500	800	700	800	800	400	500	600	300	300	100	300	500	225	475	675	775	300
2111	2	Arabic	F	26	شهادة اكاديمية (كلية\ جامعة)	الناصرة	2	3	100	1	700	900	5.33333	37	960	960	1	1	990	990	10	5	100	1	10	100	1	1	900	990	700	990	990	900	900	990	890	985	600	989	980	800	899	989	29	28	895	945	600
2113	2	Arabic	F	22	شهادة اكاديمية (كلية\ جامعة)	مغار	3	1	500	300	500	800	300	250	633.333	533.333	300	150	800	600	300	300	300	500	300	150	300	300	500	800	600	500	500	600	500	800	200	500	300	0	200	450	200	500	350	262.5	600	600	0
2114	2	Arabic	F	45	شهادة اكاديمية (كلية\ جامعة)	القدس	0	2	990	100	1000	1000	233.333	183.333	766.667	999.333	250	150	1000	999	990	300	250	150	100	250	150	150	1000	700	1000	600	1000	1000	999	999	10	400	750	450	900	750	849	849	422.5	162.5	825	999.5	10
2115	2	Arabic	M	44	شهادة اكاديمية (كلية\ جامعة)	القدس	1	2	250	150	700	750	266.667	216.667	966.667	1000	150	200	1000	1000	400	250	150	250	200	150	200	250	900	700	1000	1000	1000	750	1000	1000	500	450	850	750	800	600	800	750	262.5	200	900	937.5	450
2116	2	Arabic	F	32	شهادة اكاديمية (كلية\ جامعة)	عين ماهل	0	2	100	100	400	500	83.3333	50	500	566.667	100	50	600	600	100	100	100	50	100	50	50	50	400	400	600	500	500	500	600	600	300	300	500	450	400	450	550	550	87.5	62.5	475	550	300
2117	2	Arabic	F	32	شهادة اكاديمية (كلية\ جامعة)	Jerusalem	1	2	10	30	200	300	46.6667	66.6667	400	500	50	50	500	500	50	10	50	40	100	30	50	50	300	200	500	400	500	300	500	500	250	190	450	360	400	270	450	450	37.5	57.5	350	450	190
2118	2	Arabic	F	26	شهادة اكاديمية (كلية\ جامعة)	ترشيحا	1	2	100	100	400	500	166.667	116.667	700	633.333	200	100	800	600	300	100	200	0	200	100	100	50	700	400	800	600	800	500	600	500	400	300	600	600	600	400	500	450	150	112.5	625	600	300
2119	2	Arabic	F	20	شهادة اكاديمية (كلية\ جامعة)	ام الفحم	0	1	60	30	400	400	20	35	733.333	666.667	0	5	800	600	60	0	10	50	30	5	50	50	400	800	800	600	400	600	800	600	340	800	790	550	370	595	750	550	30	33.75	650	600	340
2120	2	Arabic	F	26	شهادة اكاديمية (كلية\ جامعة)	ابوغوش	1	3	50	50	200	300	66.6667	83.3333	366.667	500	50	50	500	500	100	50	50	50	100	50	100	50	300	200	300	500	400	300	600	500	200	150	250	450	300	250	500	450	62.5	75	325	450	150
2121	2	Arabic	F	0	شهادة اكاديمية (كلية\ جامعة)	الخليل	1	3	10	10	500	500	10	73.3333	633.333	633.333	0	0	700	700	20	10	10	0	20	10	200	0	700	500	500	700	700	500	500	700	680	490	490	700	680	490	300	700	10	57.5	600	600	490
2122	2	Arabic	F	33	شهادة اكاديمية (كلية\ جامعة)	الخليل	2	3	100	30	500	700	36.6667	36.6667	566.667	566.667	50	50	700	500	50	10	100	50	30	30	30	50	500	500	500	700	700	500	700	500	450	490	400	650	670	470	670	450	52.5	35	550	600	400
2123	2	Arabic	F	46	ثانوي	الناصره	1	2	50	0	100	1000	36.6667	3.33333	316.667	233.333	100	0	500	100	5	50	100	5	10	0	0	0	250	100	500	200	300	1000	100	300	245	50	400	195	290	1000	100	300	40	2.5	262.5	425	50
2124	2	Arabic	M	36	شهادة اكاديمية (كلية\ جامعة)	القدس	0	1	200	100	500	500	133.333	100	500	400	100	100	500	200	200	100	100	200	100	100	100	100	500	500	500	500	500	200	500	500	300	400	400	300	400	100	400	400	150	100	500	425	300
2125	2	Arabic	F	31	شهادة اكاديمية (كلية\ جامعة)	القدس	3	1	500	100	600	800	106.667	133.333	700	533.333	20	100	800	0	200	20	100	500	200	100	100	100	500	800	800	600	800	0	800	800	300	780	700	100	600	-100	700	700	205	125	675	600	100
2126	2	Arabic	F	0	شهادة اكاديمية (كلية\ جامعة)	طرعان	2	3	1	0	0	0	8.33333	8	205	226.667	0	0	300	250	5	20	1	0	15	9	0	0	270	45	0	300	400	30	0	250	265	25	-1	300	385	21	0	250	6.5	6	153.75	170	-1
2127	2	Arabic	F	0	شهادة اكاديمية (كلية\ جامعة)	شفاعمرو	1	0	200	200	400	800	106.667	166.667	733.333	733.333	10	200	1000	800	10	200	300	10	200	200	200	100	1000	400	700	500	800	800	700	700	990	200	400	490	600	600	500	600	130	175	650	750	200
2128	2	Arabic	F	0	شهادة اكاديمية (كلية\ جامعة)	الناصرة	1	2	0	0	200	600	66.6667	66.6667	666.667	650	0	0	650	600	200	0	0	0	200	0	0	0	700	200	650	650	700	600	600	650	500	200	650	650	500	600	600	650	50	50	550	637.5	200
2130	2	Arabic	F	22	شهادة اكاديمية (كلية\ جامعة)	حيفا	1	2	600	600	800	780	246.667	390	798.333	960	200	590	965	1000	390	600	200	150	360	600	590	220	780	800	965	650	900	780	1000	980	390	200	765	500	540	180	410	760	335	442.5	798.75	915	200
2131	2	Arabic	F	33	ثانوي	المشهد	3	2	0	100	70	300	2	13.3333	600	633.333	0	0	1000	1000	2	4	0	0	20	20	0	100	300	500	1000	70	400	500	1000	300	298	496	1000	70	380	480	1000	200	1.5	35	467.5	550	70
2132	2	Arabic	F	22	شهادة اكاديمية (كلية\ جامعة)	سخنين	0	1	100	20	300	1000	9	73.3333	416.667	140	4	200	500	300	100	4	20	3	20	200	10	10	300	500	400	350	1000	300	80	40	200	496	380	347	980	100	70	30	31.75	60	387.5	355	200
2133	2	Arabic	F	30	شهادة اكاديمية (كلية\ جامعة)	كفرياسيف	1	3	300	200	500	500	266.667	266.667	633.333	666.667	200	200	700	600	200	300	400	200	400	200	200	200	500	500	700	700	700	500	700	600	300	200	300	500	300	300	500	400	275	250	600	625	200
2134	2	Arabic	F	42	شهادة اكاديمية (كلية\ جامعة)	الناصرة	3	2	90	200	90	1000	333.333	270	1000	1000	200	300	1000	1000	500	300	200	90	500	10	300	200	1000	1000	1000	90	1000	1000	1000	1000	500	700	800	0	500	990	700	800	272.5	252.5	772.5	1000	0
2135	2	Arabic	F	31	شهادة اكاديمية (كلية\ جامعة)	חמאם	1	0	100	200	200	200	200	150	1000	900	200	200	1000	1000	200	100	200	200	200	200	200	50	1000	200	1000	1000	1000	200	1000	700	800	100	800	800	800	0	800	650	175	162.5	800	725	100
2136	2	Arabic	M	25	شهادة اكاديمية (كلية\ جامعة)	كفرياسيف	0	1	10	20	600	800	73.3333	103.333	766.667	666.667	20	200	800	700	10	20	100	100	20	200	100	10	600	800	800	700	800	700	800	500	590	780	700	600	780	500	700	490	57.5	82.5	725	700	590
2137	2	Arabic	F	44	شهادة اكاديمية (كلية\ جامعة)	بسمة طبعون	3	2	0	0	200	300	40	46.6667	466.667	500	20	20	500	500	100	0	20	0	100	20	20	0	500	400	500	200	500	500	500	300	400	400	480	200	400	480	480	300	30	35	400	450	200
2138	2	Arabic	F	41	شهادة اكاديمية (كلية\ جامعة)	الناصرة	2	0	999	100	999	900	233.333	100	700	866.667	100	100	800	900	100	500	999	100	100	100	100	100	800	800	999	500	900	800	900	900	700	300	0	400	800	700	800	800	424.75	100	774.75	875	0
2139	2	Arabic	F	20	شهادة اكاديمية (كلية\ جامعة)	الطيرة	2	0	600	400	700	700	516.667	400	900	656.667	450	300	1000	600	450	500	600	600	300	500	400	400	1000	700	700	1000	600	500	700	870	550	200	100	400	300	0	300	470	537.5	400	850	667.5	100
2140	2	Arabic	F	42	شهادة اكاديمية (كلية\ جامعة)	الرامه	3	2	10	10	10	10	3	3	21.6667	13.3333	5	5	50	20	2	2	5	10	2	2	5	10	5	10	50	10	10	10	20	10	3	8	45	0	8	8	15	0	4.75	4.75	18.75	12.5	0
2141	2	Arabic	F	47	شهادة مهنية	الناصره	0	1	15	150	45	500	40	6.66667	350	228.333	100	5	500	35	15	100	10	10	150	5	10	5	45	500	300	250	500	35	300	350	30	400	290	240	350	30	290	345	33.75	42.5	273.75	296.25	30
2142	2	Arabic	F	40	شهادة اكاديمية (كلية\ جامعة)	الناصرة العليا	0	3	100	100	100	1000	80	116.667	700	833.333	20	100	1000	1000	100	20	200	20	100	200	50	100	100	100	1000	1000	1000	500	1000	1000	0	80	800	980	900	300	950	900	85	112.5	550	875	0
2143	2	Arabic	M	46	شهادة اكاديمية (كلية\ جامعة)	طمره	0	2	100	100	100	500	30	30	500	566.667	30	30	700	500	100	30	30	30	100	30	30	30	100	300	700	500	500	700	500	500	0	270	670	470	400	670	470	470	47.5	47.5	400	550	0
2144	2	Arabic	F	53	شهادة اكاديمية (كلية\ جامعة)	عبلين	1	2	50	50	500	500	13.3333	40	666.667	500	10	20	1000	500	20	50	10	10	50	50	20	50	500	500	1000	500	500	500	500	500	480	450	990	490	450	450	480	450	22.5	42.5	625	500	450
2145	2	Arabic	M	33	ثانوي	الناصره	1	3	200	100	200	300	60	83.3333	633.333	733.333	0	30	800	800	80	200	100	0	70	100	150	30	800	200	300	800	700	300	700	800	720	0	200	800	630	200	550	770	95	87.5	525	625	0
2146	2	Arabic	F	40	ثانوي	الناصره	3	2	5	50	80	800	40	66.6667	800	666.667	50	50	1000	900	20	50	50	5	100	50	50	50	800	600	1000	80	900	200	900	800	780	550	950	75	800	150	850	750	31.25	62.5	620	700	75
2147	2	Arabic	M	61	ثانوي	الناصره	0	2	10	5	15	10	19	3	188.333	26.6667	50	5	500	30	10	5	50	2	5	2	5	2	15	25	500	40	10	15	30	35	5	20	450	38	5	13	25	33	16.75	3.5	145	22.5	5
2148	2	Arabic	F	34	شهادة اكاديمية (كلية\ جامعة)	القدس	1	3	10	10	100	700	40	133.333	700	566.667	0	0	700	700	100	10	20	0	300	10	100	0	700	100	700	700	700	700	300	700	600	90	680	700	400	690	200	700	32.5	102.5	550	600	90
2149	2	Arabic	M	27	شهادة اكاديمية (كلية\ جامعة)	سخنين	1	3	4	4	12	15	2.33333	4.66667	40	43.3333	0	4	40	40	5	4	2	0	10	4	0	4	40	12	40	40	45	15	45	40	35	8	38	40	35	11	45	36	2.75	4.5	33	36.25	8
2150	2	Arabic	F	21	شهادة اكاديمية (كلية\ جامعة)	عبلين	1	3	40	50	100	100	200	200	466.667	466.667	300	300	700	700	100	40	200	300	100	50	200	300	300	100	400	700	200	100	500	700	200	60	200	400	100	50	300	400	160	162.5	375	375	60
2151	2	Arabic	F	39	ثانوي	بير المكسور	1	3	90	40	80	70	56.6667	46.6667	80	80	20	40	70	70	70	90	80	20	60	40	40	40	90	80	80	70	90	70	80	70	20	-10	0	50	30	30	40	30	65	45	80	77.5	-10
2152	2	Arabic	F	21	شهادة اكاديمية (كلية\ جامعة)	دبورية	2	3	50	40	50	900	250	83.3333	833.333	700	50	50	900	800	500	200	50	50	100	100	40	50	900	700	50	900	900	400	900	800	400	500	0	850	800	300	860	750	200	72.5	637.5	750	0
2153	2	Arabic	F	31	شهادة اكاديمية (كلية\ جامعة)	الناصرة	1	2	200	100	500	700	86.6667	166.667	766.667	800	50	100	800	800	10	200	50	200	300	100	100	100	700	500	800	800	800	700	800	800	690	300	750	600	500	600	700	700	115	150	700	775	300
2154	2	Arabic	F	27	شهادة اكاديمية (كلية\ جامعة)	كفركنا	1	0	100	100	500	1000	40	36.6667	1000	1000	10	10	1000	1000	10	100	100	10	10	100	100	0	1000	500	1000	1000	1000	1000	1000	1000	990	400	900	990	990	900	900	1000	55	52.5	875	1000	400
2155	2	Arabic	F	35	شهادة اكاديمية (كلية\ جامعة)	الناصرة	0	2	200	200	700	700	133.333	83.3333	933.333	916.667	100	50	950	950	200	200	100	100	200	100	50	100	700	950	950	900	700	900	950	900	500	750	850	800	500	800	900	800	150	112.5	875	862.5	500
2156	2	Arabic	M	29	شهادة اكاديمية (كلية\ جامعة)	الطيبه المثلث	1	2	40	10	30	40	33.3333	30	80	73.3333	20	20	90	70	40	40	20	40	40	10	20	30	80	30	90	70	70	40	70	80	40	-10	70	30	30	30	50	50	35	25	67.5	65	-10
2157	2	Arabic	F	27	شهادة اكاديمية (كلية\ جامعة)	بسمة الطبعون	2	3	80	50	300	800	50	40	705	738.333	50	20	800	800	80	20	80	50	50	50	50	20	715	600	300	800	715	700	800	800	635	580	220	750	665	650	750	780	57.5	42.5	603.75	753.75	220
2158	2	Arabic	F	39	شهادة اكاديمية (كلية\ جامعة)	الناصرة	0	2	10	20	100	100	38.3333	53.3333	666.667	500	10	100	800	500	10	100	10	5	20	50	100	10	100	500	800	700	100	200	500	800	90	400	790	695	80	150	400	790	31.25	45	525	400	90
2159	2	Arabic	F	40	شهادة اكاديمية (كلية\ جامعة)	الناصره	1	3	20	50	500	900	16.6667	20	900	900	10	10	1000	700	20	20	20	10	50	50	0	10	700	500	1000	1000	1000	900	1000	700	680	480	980	990	950	850	1000	690	17.5	27.5	800	900	480
2160	2	Arabic	M	41	شهادة اكاديمية (كلية\ جامعة)	الرينة	1	2	2	2	10	10	8.66667	6.66667	141.667	178.333	10	10	300	300	15	2	10	1	5	2	10	5	100	10	300	25	200	10	300	35	85	8	290	24	195	8	290	30	7	5.5	108.75	136.25	8
2161	2	Arabic	F	22	شهادة اكاديمية (كلية\ جامعة)	المشهد	1	2	50	100	250	250	133.333	133.333	500	266.667	100	150	500	250	200	50	100	100	100	100	150	150	500	250	500	500	300	250	250	250	300	200	400	400	200	150	100	100	112.5	125	437.5	262.5	200
2162	2	Arabic	M	28	شهادة اكاديمية (كلية\ جامعة)	اسرائيل	1	0	50	10	300	300	93.3333	78.3333	416.667	433.333	100	100	450	450	100	50	100	80	100	10	35	100	450	300	450	350	450	300	400	450	350	250	350	270	350	290	365	350	82.5	61.25	387.5	400	250
2163	2	Arabic	M	45	شهادة اكاديمية (كلية\ جامعة)	باقة الغربية	3	0	0	0	100	300	116.667	66.6667	500	566.667	200	100	600	600	200	50	100	0	100	100	0	0	600	400	500	100	600	500	600	300	400	350	400	100	500	400	600	300	87.5	50	400	500	100
2164	2	Arabic	F	21	شهادة اكاديمية (كلية\ جامعة)	البعنة	0	3	400	400	500	800	183.333	200	816.667	833.333	50	100	950	900	400	200	300	50	400	300	200	100	500	500	1000	950	800	600	1000	900	100	300	700	900	400	300	800	800	237.5	250	737.5	825	100
2165	2	Arabic	M	29	شهادة اكاديمية (كلية\ جامعة)	عيلبون	1	3	100	30	500	500	66.6667	83.3333	633.333	700	30	50	700	700	70	100	100	30	100	30	100	50	500	500	700	700	700	500	700	700	430	400	600	670	600	470	600	650	75	70	600	650	400
2166	2	Arabic	F	49	شهادة اكاديمية (كلية\ جامعة)	الناصرة	1	0	80	100	700	700	40	86.6667	750	800	20	100	750	750	20	80	80	20	100	100	100	60	750	700	800	700	750	700	800	850	730	620	720	680	650	600	700	790	50	90	737.5	775	620
2167	2	Arabic	M	61	شهادة اكاديمية (كلية\ جامعة)	مملكة البحرين	0	3	0	0	2	5	15	6.66667	86.6667	45	20	0	200	80	0	5	20	20	0	0	20	0	2	10	50	200	5	5	50	80	2	5	30	180	5	5	30	80	11.25	5	65.5	35	2
2168	2	Arabic	F	25	شهادة اكاديمية (كلية\ جامعة)	نحف	0	2	17	44	18	8	7.33333	4.33333	75.3333	41.3333	12	5	200	20	17	2	12	8	44	2	5	6	18	10	200	16	8	44	20	60	1	8	188	8	-36	42	15	54	9.75	14.25	61	33	1
2169	2	Arabic	F	26	شهادة اكاديمية (كلية\ جامعة)	כרמיאל	1	3	500	300	500	600	150	133.333	666.667	566.667	150	100	800	500	200	500	100	150	100	300	200	100	600	500	600	800	500	600	700	500	400	0	500	650	400	300	500	400	237.5	175	625	575	0
2171	2	Arabic	F	20	شهادة اكاديمية (كلية\ جامعة)	عرعره	1	2	0	20	90	300	10	6.66667	166.667	186.667	0	10	200	250	30	0	0	0	10	20	10	0	200	90	200	100	250	300	250	60	170	90	200	100	240	280	240	60	7.5	10	147.5	215	90
2172	2	Arabic	M	24	شهادة اكاديمية (كلية\ جامعة)	يافة الناصرة	1	2	150	250	250	850	383.333	133.333	866.667	916.667	250	0	850	1000	450	150	250	450	150	250	0	250	850	250	850	900	850	850	1000	900	400	100	600	450	700	600	1000	650	325	162.5	712.5	900	100
2173	2	Arabic	F	20	ثانوي	المزرعة	1	2	20	100	30	400	186.667	56.6667	700	666.667	50	50	700	800	500	20	50	10	100	100	50	20	800	30	700	600	700	400	800	500	300	10	650	590	600	300	750	480	145	67.5	532.5	600	10
2174	2	Arabic	F	20	شهادة اكاديمية (كلية\ جامعة)	عيلبون	2	3	350	400	700	800	166.667	283.333	766.667	766.667	100	200	850	900	200	200	350	100	350	300	400	200	850	600	700	850	700	700	800	900	650	400	350	750	350	400	400	700	212.5	312.5	750	775	350
2175	2	Arabic	F	24	شهادة اكاديمية (كلية\ جامعة)	المغار	2	3	50	100	200	300	55	50	333.333	266.667	50	50	400	400	15	100	50	50	50	50	100	50	300	300	200	400	300	100	300	400	285	200	150	350	250	50	200	350	53.75	62.5	300	275	150
2176	2	Arabic	F	24	شهادة اكاديمية (كلية\ جامعة)	الرامة	3	2	100	0	100	200	66.6667	166.667	400	566.667	0	0	500	500	200	0	0	100	400	100	0	0	500	200	500	100	700	500	500	200	300	200	500	0	300	400	500	200	75	125	325	475	0
2177	2	Arabic	F	31	شهادة اكاديمية (كلية\ جامعة)	فلسطين القدس	1	3	400	300	800	900	116.667	166.667	943.333	916.667	100	100	980	900	100	400	150	100	300	300	100	100	950	800	900	980	900	900	950	900	850	400	750	880	600	600	850	800	187.5	200	907.5	912.5	400
2178	2	Arabic	F	23	شهادة اكاديمية (كلية\ جامعة)	عسفيا	1	3	50	100	200	500	83.3333	53.3333	683.333	650	100	100	950	950	50	50	100	100	50	100	10	100	400	200	700	950	500	500	500	950	350	150	600	850	450	400	490	850	75	65	562.5	612.5	150
2179	2	Arabic	F	25	شهادة اكاديمية (كلية\ جامعة)	يافة الناصرة	1	2	200	350	800	750	133.333	133.333	900	850	50	100	950	800	200	200	50	150	250	350	100	50	1000	800	950	750	1000	750	800	750	800	600	900	600	750	400	700	700	150	187.5	875	825	600
2180	2	Arabic	F	21	شهادة اكاديمية (كلية\ جامعة)	ריינה	0	3	800	800	800	500	133.333	186.667	450	516.667	50	10	800	800	800	300	50	50	800	500	50	10	800	500	50	800	500	700	50	800	0	200	0	750	-300	200	0	790	300	340	537.5	512.5	0
2181	2	Arabic	F	28	شهادة اكاديمية (كلية\ جامعة)	فسوطة	1	0	10	10	30	30	8.33333	15	33.3333	31.6667	5	25	40	40	5	10	10	10	25	10	10	10	40	30	30	30	40	30	25	30	35	20	20	20	15	20	15	20	8.75	13.75	32.5	31.25	20
2182	2	Arabic	M	35	شهادة اكاديمية (كلية\ جامعة)	كفركنا	0	3	9	9	20	50	3.33333	3	33.3333	33.3333	4	3	40	50	9	3	3	4	9	3	3	3	20	30	30	40	50	20	30	50	11	27	27	36	41	17	27	47	4.75	4.5	30	37.5	11
2183	2	Arabic	F	19	شهادة اكاديمية (كلية\ جامعة)	اكسال	2	1	0	10	700	900	36.6667	266.667	900	866.667	0	200	1000	900	100	0	0	10	500	200	10	100	900	1000	700	800	900	900	900	800	800	1000	700	790	400	700	890	700	27.5	202.5	850	875	700
2184	2	Arabic	F	25	شهادة اكاديمية (كلية\ جامعة)	وادي سلامه	0	3	20	50	300	300	66.6667	50	566.667	333.333	50	50	700	500	20	50	100	50	50	50	50	50	300	500	500	700	300	200	300	500	280	450	400	650	250	150	250	450	55	50	500	325	280
2185	2	Arabic	F	23	شهادة اكاديمية (كلية\ جامعة)	الرينة	0	2	500	500	1000	1000	0.666667	0	1000	1000	0	0	1000	1000	500	2	0	0	500	0	0	0	1000	1000	1000	1000	1000	1000	1000	1000	500	998	1000	1000	500	1000	1000	1000	125.5	125	1000	1000	500
2186	2	Arabic	M	21	شهادة اكاديمية (كلية\ جامعة)	كفرمندا	1	0	15	20	15	13	14	17	26.6667	33.3333	15	17	35	30	15	15	17	10	17	20	14	20	35	15	25	20	30	13	40	30	20	0	8	10	13	-7	26	10	14.25	17.75	23.75	28.25	0
2187	2	Arabic	M	23	شهادة اكاديمية (كلية\ جامعة)	طرعان	2	0	150	200	200	300	216.667	166.667	533.333	516.667	200	250	700	700	200	300	150	150	250	100	200	150	700	500	200	400	700	150	300	700	500	200	50	250	450	50	100	550	200	175	450	462.5	50
2188	2	Arabic	F	22	شهادة اكاديمية (كلية\ جامعة)	طرعان	2	0	500	0	700	1000	233.333	100	900	866.667	200	100	1000	1000	200	0	500	500	100	200	0	0	1000	700	700	1000	1000	1000	1000	600	800	700	200	500	900	800	1000	600	300	75	850	900	200
2189	2	Arabic	M	28	شهادة اكاديمية (كلية\ جامعة)	Israel	0	3	100	50	700	700	8.33333	36.6667	700	766.667	5	10	700	900	100	10	10	5	50	50	50	10	700	700	700	700	700	700	700	900	600	690	690	695	650	650	650	890	31.25	40	700	750	600
2190	2	Arabic	F	25	شهادة اكاديمية (كلية\ جامعة)	سخنين	3	0	3	20	30	200	63.3333	100	250	300	70	40	400	350	70	20	100	3	40	200	60	20	400	150	200	30	350	300	250	200	330	130	100	27	310	100	190	180	48.25	80	195	275	27
2191	2	Arabic	F	27	شهادة اكاديمية (كلية\ جامعة)	مجدل شمس	2	3	350	0	900	900	140	250	1000	966.667	0	0	1000	1000	20	400	350	0	350	400	0	0	1000	1000	900	1000	900	1000	900	1000	980	600	550	1000	550	600	900	1000	192.5	187.5	975	950	550
2192	2	Arabic	M	21	ثانوي	حرفيش	1	2	10	0	500	500	3.33333	166.667	863	966.667	0	0	1000	900	10	10	0	0	500	0	0	0	800	500	1000	789	1000	500	900	1000	790	490	1000	789	500	500	900	1000	5	125	772.25	850	490
2193	2	Arabic	M	0	ثانوي	سوريا	1	3	2	5	15	500	68.3333	135	666.667	833.333	200	200	1000	1000	0	2	5	200	5	5	200	200	500	15	500	1000	500	500	1000	1000	500	13	495	800	495	495	800	800	51.75	102.5	503.75	750	13
2194	2	Arabic	M	43	شهادة اكاديمية (كلية\ جامعة)	حيفا	0	3	30	10	100	300	40	36.6667	150	176.667	10	0	130	130	30	100	10	10	10	100	10	0	100	200	120	130	300	100	300	130	70	100	110	120	290	0	290	130	37.5	30	137.5	207.5	70
2195	2	Arabic	F	23	شهادة اكاديمية (كلية\ جامعة)	طرعان	3	2	50	50	100	200	150	116.667	533.333	633.333	100	100	900	800	300	50	100	50	200	50	100	50	500	200	900	100	900	200	800	200	200	150	800	50	700	150	700	150	125	100	425	525	50
2196	2	Arabic	M	24	شهادة اكاديمية (كلية\ جامعة)	دبوريه	0	2	50	40	400	600	26.6667	23.3333	733.333	700	50	50	1000	800	50	20	50	10	40	10	50	10	400	500	1000	700	600	600	800	700	350	480	950	690	560	590	750	690	32.5	27.5	650	675	350
2197	2	Arabic	M	0	شهادة اكاديمية (كلية\ جامعة)	الناصرة	2	0	0	0	3	30	0	0	30	30	0	0	30	30	0	0	0	0	0	0	0	0	30	30	3	30	30	30	30	30	30	30	3	30	30	30	30	30	0	0	23.25	30	3
2198	2	Arabic	M	48	شهادة اكاديمية (كلية\ جامعة)	نوف هجليل	1	2	10	10	50	100	23.3333	36.6667	200	200	10	10	200	200	50	10	10	10	50	10	10	50	200	50	200	200	200	100	200	200	150	40	190	190	150	90	190	150	20	30	162.5	175	40
2199	2	Arabic	M	59	شهادة اكاديمية (كلية\ جامعة)	سخنين	2	1	50	200	50	800	23.3333	23.3333	70	86.6667	20	20	80	70	20	20	50	30	50	20	200	0	50	80	50	80	100	70	800	90	30	60	0	50	50	50	600	90	30	67.5	65	265	0
2200	2	Arabic	M	55	شهادة اكاديمية (كلية\ جامعة)	المغار	3	0	0	10	20	200	35.6667	2.33333	150	200	2	5	200	500	2	100	5	0	5	2	0	10	200	200	50	20	500	50	50	200	198	100	45	20	495	48	50	190	26.75	4.25	117.5	200	20
2202	2	Arabic	M	55	شهادة اكاديمية (كلية\ جامعة)	الناصره	1	3	500	5	500	50	3.33333	5	28.3333	25	0	0	50	5	5	500	5	0	10	5	5	0	20	500	15	50	50	50	20	5	15	0	10	50	40	45	15	5	127.5	5	146.25	31.25	0
2203	2	Arabic	F	0	شهادة اكاديمية (كلية\ جامعة)	يافه الناصره	1	2	500	500	800	800	166.667	400	900	833.333	200	500	1000	800	200	500	200	100	500	500	500	200	800	800	1000	900	900	800	800	800	600	300	800	800	400	300	300	600	250	425	875	825	300
2204	2	Arabic	M	0	شهادة اكاديمية (كلية\ جامعة)	شفاعمرو	1	0	5	5	20	20	3.33333	5	30	20	5	5	50	20	5	5	5	0	5	5	5	5	50	20	20	20	20	20	20	20	45	15	15	20	15	15	15	15	3.75	5	27.5	20	15
2205	2	Arabic	F	-13	ثانوي	عكا	1	2	0	0	10	10	3.33333	3.33333	400	166.667	0	0	1000	200	10	0	0	0	10	0	0	0	100	10	1000	100	200	10	200	100	90	10	1000	100	190	10	200	100	2.5	2.5	302.5	127.5	10
2206	2	Arabic	M	0	شهادة مهنية	يافة الناصره	1	3	0	0	4	20	2.33333	0.666667	16.6667	30	0	0	20	20	5	0	2	0	2	0	0	0	10	4	20	20	20	20	50	20	5	4	18	20	18	20	50	20	1.75	0.5	13.5	27.5	4
2207	2	Arabic	M	63	شهادة اكاديمية (كلية\ جامعة)	الرينه	0	3	5	5	7	7	4.33333	3.66667	10	8.33333	3	5	10	10	5	5	5	3	5	3	3	5	7	10	10	10	7	5	10	10	2	5	5	7	2	2	7	5	4.5	4	9.25	8	2
2208	2	Arabic	M	64	شهادة اكاديمية (كلية\ جامعة)	الناصرة	0	1	1	150	500	500	0	103.333	1000	466.667	0	100	1000	200	1	0	0	0	150	100	10	200	500	1000	1000	1000	500	200	700	500	499	1000	1000	1000	350	100	690	300	0.25	115	875	475	499
2209	2	Arabic	M	-9	شهادة اكاديمية (كلية\ جامعة)	طرعان	2	3	400	100	400	400	53.3333	43.3333	433.333	433.333	50	20	500	400	100	10	400	50	100	10	100	20	500	300	400	500	500	400	400	400	400	290	0	450	400	390	300	380	140	57.5	425	425	0
2210	2	Arabic	M	0	شهادة اكاديمية (كلية\ جامعة)	نوف هجليل	0	1	10	105	50	50	0	6.66667	533.333	366.667	0	10	1000	100	10	0	0	0	105	10	10	0	50	1000	100	500	50	100	500	500	40	1000	100	500	-55	90	490	500	2.5	31.25	412.5	287.5	40
2211	2	Arabic	F	59	شهادة اكاديمية (كلية\ جامعة)	الناصرة	2	3	100	20	250	100	119.333	41.6667	550	350	108	50	800	450	200	50	100	108	50	25	20	50	600	250	250	800	500	100	100	450	400	200	150	692	450	75	80	400	114.5	36.25	475	287.5	150
2212	2	Arabic	M	75	ثانوي	الناصره	0	2	20	5	10	20	0.666667	0	27.3333	20	0	0	50	40	20	0	0	2	5	0	0	0	10	30	50	2	20	10	40	10	-10	30	50	0	15	10	40	10	5.5	1.25	23	20	-10
2213	2	Arabic	M	49	شهادة اكاديمية (كلية\ جامعة)	اسرائيل	2	3	100	10	100	100	20.3333	18.3333	73.3333	83.3333	1	5	100	100	10	50	100	1	25	25	10	5	20	100	100	100	100	50	100	100	10	50	0	99	75	25	90	95	40.25	16.25	80	87.5	0
2214	2	Arabic	F	66	شهادة اكاديمية (كلية\ جامعة)	دير حنا	1	2	10	10	200	300	10	23.3333	700	800	10	10	900	800	10	10	10	10	50	10	10	10	300	200	900	900	800	300	800	800	290	190	890	890	750	290	790	790	10	20	575	675	190
2215	2	Arabic	M	0	شهادة اكاديمية (كلية\ جامعة)	كفر كنا	1	0	0	3	0	3	4.33333	3	11	2.66667	5	5	20	5	5	0	7	1	5	3	3	1	20	0	8	5	5	3	2	1	15	0	1	4	0	0	-1	0	3.25	3	8.25	2.75	0
2216	2	Arabic	M	53	شهادة اكاديمية (كلية\ جامعة)	الناصرة	1	3	3	3	3	3	1	3	6	6	0	5	10	10	1	3	2	0	3	3	1	5	3	3	5	10	5	3	3	10	2	0	3	10	2	0	2	5	1.5	3	5.25	5.25	0
2217	2	Arabic	F	59	شهادة مهنية	חיפה	1	3	100	50	300	100	66.6667	106.667	633.333	633.333	0	0	700	700	100	100	100	0	20	50	300	0	500	300	700	700	500	100	700	700	400	200	600	700	480	50	400	700	75	92.5	550	500	200
2218	2	Arabic	M	54	شهادة اكاديمية (كلية\ جامعة)	الناصرة	3	0	10	10	100	100	10	10	100	100	10	10	100	100	10	10	10	10	10	10	10	10	100	100	100	100	100	100	100	100	90	90	90	90	90	90	90	90	10	10	100	100	90
2219	2	Arabic	F	41	ثانوي	الناصرة	0	1	50	50	900	1000	0	0	1000	1000	0	0	1000	1000	50	0	0	0	50	0	0	0	900	1000	1000	1000	1000	1000	1000	1000	850	1000	1000	1000	950	1000	1000	1000	12.5	12.5	975	1000	850
2221	2	Arabic	M	65	شهادة اكاديمية (كلية\ جامعة)	الناصره	0	3	1	1	5	1	2	0	38.3333	8.33333	5	0	100	10	1	1	0	5	1	0	0	0	5	10	5	100	1	10	5	10	4	9	5	95	0	10	5	10	1.75	0.25	30	6.5	4
2222	2	Arabic	M	52	شهادة اكاديمية (كلية\ جامعة)	عرابة	2	1	0	100	0	500	66.6667	100	833.333	533.333	100	100	1000	100	0	100	0	100	100	100	100	100	500	1000	0	1000	500	100	500	1000	500	900	0	900	400	0	400	900	50	100	625	525	0
2223	2	Arabic	M	67	شهادة اكاديمية (كلية\ جامعة)	נוף הגליל نوف هچليل	3	2	0	0	10	5	7.66667	1.33333	300	333.333	20	2	400	400	3	0	20	0	2	0	2	0	200	300	400	10	200	400	400	5	197	300	380	10	198	400	398	5	5.75	1	227.5	251.25	10
2225	2	Arabic	M	58	شهادة اكاديمية (كلية\ جامعة)	الناصره	1	2	20	100	500	500	166.667	166.667	1000	1000	0	0	1000	1000	500	20	0	0	500	100	0	0	1000	500	1000	1000	1000	500	1000	1000	500	480	1000	1000	500	400	1000	1000	130	150	875	875	480
2226	2	Arabic	F	49	شهادة اكاديمية (كلية\ جامعة)	الناصره	0	2	300	300	100	200	133.333	166.667	600	600	100	200	800	800	300	200	100	100	300	200	200	100	100	500	800	500	200	500	800	500	-200	300	700	400	-100	300	600	400	175	200	475	500	-200
2227	2	Arabic	M	4	شهادة اكاديمية (كلية\ جامعة)	يافة الناصرة	0	2	20	40	40	40	10	4	73.3333	53.3333	10	4	100	40	20	10	10	10	40	4	4	4	40	80	100	40	40	40	40	80	20	70	90	30	0	36	36	76	12.5	13	65	50	20
2228	2	Arabic	M	68	شهادة اكاديمية (كلية\ جامعة)	عرعرة	3	2	2	0	3	7	1.33333	0.333333	4	3	1	0	5	3	2	1	1	2	1	0	0	0	4	3	5	3	4	2	3	7	2	2	4	1	3	2	3	7	1.5	0.25	3.75	4	1
2229	2	Arabic	F	33	شهادة اكاديمية (كلية\ جامعة)	الناصرة	1	3	0	1	600	900	70	67.6667	966.333	802.667	0	2	1000	999	209	0	1	0	200	1	1	2	999	600	900	1000	900	900	509	999	790	600	899	1000	700	899	508	997	52.5	51	874.75	827	600
2230	2	Arabic	F	45	شهادة اكاديمية (كلية\ جامعة)	الناصره	0	2	1	0	2	20	1.66667	0.333333	14	9	0	0	20	20	1	5	0	0	0	1	0	0	2	20	20	2	20	5	20	2	1	15	20	2	20	4	20	2	1.5	0.25	11	11.75	1
2231	2	Arabic	F	43	شهادة اكاديمية (كلية\ جامعة)	حيفا	0	2	400	56	800	600	75	16.6667	656.667	500	25	10	670	600	400	100	25	100	56	20	10	20	800	600	670	700	600	100	600	800	400	500	645	600	544	80	590	780	156.25	26.5	692.5	525	400
2232	2	Arabic	M	58	شهادة اكاديمية (كلية\ جامعة)	טמרה	1	3	400	400	500	500	193.333	200	866.667	866.667	80	200	800	800	300	400	200	80	200	400	200	200	900	500	900	800	900	500	900	800	600	100	700	720	700	100	700	600	245	250	775	775	100
2233	2	Arabic	F	34	شهادة اكاديمية (كلية\ جامعة)	البقيعه	1	2	30	100	200	300	13.3333	43.3333	500	533.333	20	20	600	600	20	30	20	0	100	100	20	10	500	200	600	400	600	300	600	400	480	170	580	400	500	200	580	390	17.5	57.5	425	475	170
2234	2	Arabic	M	67	شهادة اكاديمية (كلية\ جامعة)	נצרת	0	1	20	20	20	10	4	5	20	14.3333	2	5	20	20	20	2	5	5	20	5	5	5	20	20	20	20	10	20	3	20	0	18	15	15	-10	15	-2	15	8	8.75	20	13.25	0
2235	2	Arabic	M	42	شهادة اكاديمية (كلية\ جامعة)	الناصره	3	1	20	20	16	20	10.6667	21.6667	63.3333	19	10	25	100	20	10	10	12	20	15	25	25	20	40	100	50	16	17	20	20	20	30	90	38	-4	2	-5	-5	0	13	21.25	51.5	19.25	-4
2236	2	Arabic	F	65	شهادة اكاديمية (كلية\ جامعة)	الناصره	1	2	10	40	30	100	66.6667	53.3333	316.667	250	50	40	400	250	50	10	50	100	100	40	40	20	300	30	400	250	250	100	250	250	250	20	350	150	150	60	210	230	52.5	50	245	212.5	20
2237	2	Arabic	M	57	شهادة اكاديمية (كلية\ جامعة)	طرعان	0	3	10	10	200	500	3.33333	6.66667	566.667	300	0	0	700	500	10	0	10	0	10	10	10	0	200	500	500	700	500	300	100	500	190	500	490	700	490	290	90	500	5	7.5	475	350	190
2238	2	Arabic	F	65	شهادة اكاديمية (كلية\ جامعة)	حيفا	0	2	50	10	500	500	1.66667	33.3333	600	600	5	100	800	800	50	0	5	0	10	0	100	0	500	500	800	500	500	500	800	500	450	500	795	500	490	500	700	500	13.75	27.5	575	575	450
2239	2	Arabic	M	46	شهادة اكاديمية (كلية\ جامعة)	الناصره	2	1	1	2	10	100	1	8	73.3333	106.667	0	2	100	20	2	0	1	1	20	2	2	2	100	100	10	20	200	20	100	100	98	100	9	19	180	18	98	98	1	6.5	57.5	105	9
2241	2	Arabic	M	43	ثانوي	נצרת	3	2	10	0	10	10	4	2	53.3333	35	10	2	100	50	2	0	10	10	2	2	2	0	10	50	100	10	5	50	50	10	8	50	90	0	3	48	48	10	5.5	1.5	42.5	28.75	0
2242	2	Arabic	F	67	شهادة اكاديمية (كلية\ جامعة)	البقيعه	2	3	2	2	5	5	9	11	30	36.6667	2	3	50	50	5	20	2	2	10	20	2	3	10	30	5	50	30	30	5	50	5	10	3	48	20	10	3	47	7.25	8.75	23.75	28.75	3
2243	2	Arabic	M	57	شهادة اكاديمية (كلية\ جامعة)	عرعرة	2	1	2	2	20	60	6.66667	6	53.3333	46.6667	6	4	60	40	10	6	2	4	10	4	2	4	60	60	20	40	60	40	60	40	50	54	18	36	50	36	58	36	5.5	5	45	50	18
2244	2	Arabic	M	42	شهادة اكاديمية (كلية\ جامعة)	بني نعيم	1	3	2	10	15	400	83.3333	70.6667	466.667	238.333	0	2	600	15	200	2	50	0	10	10	200	2	300	15	500	600	200	400	500	15	100	13	450	600	190	390	300	13	63	55.5	353.75	278.75	13
2245	2	Arabic	M	58	ثانوي	الناصره	3	2	0	0	100	300	16.6667	33.3333	233.333	200	0	0	300	200	50	0	0	0	50	50	0	0	200	200	300	100	200	200	200	300	150	200	300	100	150	150	200	300	12.5	25	200	225	100
2246	2	Arabic	F	40	شهادة اكاديمية (كلية\ جامعة)	פקיעין	0	2	500	500	500	500	733.333	333.333	1000	166.667	200	500	1000	0	500	1000	200	1000	500	0	500	500	500	1000	1000	1000	500	0	0	500	0	0	800	0	0	0	-500	0	675	375	875	250	0
2247	2	Arabic	M	0	شهادة اكاديمية (كلية\ جامعة)	يافة الناصره	0	1	15	12	35	15	29.3333	0	153.333	25	0	0	250	25	15	0	0	88	12	0	0	0	35	250	90	120	15	25	35	15	20	250	90	32	3	25	35	15	25.75	3	123.75	22.5	20
2248	2	Arabic	M	74	شهادة اكاديمية (كلية\ جامعة)	البعينه نجيدات	0	1	50	10	50	50	0	0	36.6667	50	0	0	50	50	50	0	0	0	10	0	0	0	50	50	50	10	50	50	50	50	0	50	50	10	40	50	50	50	12.5	2.5	40	50	0
2249	2	Arabic	M	0	شهادة اكاديمية (كلية\ جامعة)	كفركنا	2	3	50	30	100	50	100	40	266.667	133.333	50	50	300	200	200	50	50	50	40	30	30	50	300	200	100	300	100	100	50	200	100	150	50	250	60	70	20	150	87.5	37.5	225	112.5	50
2250	2	Arabic	F	0	شهادة اكاديمية (كلية\ جامعة)	الناصرة	0	2	100	30	100	200	40	66.6667	193.333	283.333	50	80	300	500	100	50	50	20	30	100	80	20	100	200	300	80	200	200	500	150	0	150	250	60	170	100	420	130	55	57.5	170	262.5	0
2251	2	Arabic	F	0	شهادة اكاديمية (كلية\ جامعة)	يافة الناصرة	2	3	1	1	8	15	3.33333	4	17.3333	30	2	4	25	25	3	5	1	2	5	3	1	4	12	15	8	25	15	50	15	25	9	10	7	23	10	47	14	21	2.75	3.25	15	26.25	7
2252	2	Arabic	F	35	شهادة اكاديمية (كلية\ جامعة)	אבו סנאן	0	2	509	500	950	980	46.6667	93.3333	836.333	883.333	30	50	900	950	509	10	30	100	500	200	50	30	950	809	900	800	980	800	950	900	441	799	870	700	480	600	900	870	162.25	195	864.75	907.5	441
2253	2	Arabic	F	61	شهادة اكاديمية (كلية\ جامعة)	الناصره	0	2	5	5	20	20	5	3.33333	33.3333	26.6667	5	10	50	30	5	10	5	0	5	0	10	0	20	30	50	20	20	30	30	20	15	20	45	20	15	30	20	20	5	3.75	30	25	15
2254	2	Arabic	F	52	شهادة اكاديمية (كلية\ جامعة)	الناصره	2	1	20	20	200	200	40	13.3333	300	266.667	20	20	400	200	100	20	20	0	20	20	20	0	300	400	200	200	200	200	200	400	200	380	180	200	180	180	180	400	35	15	275	250	180
2255	2	Arabic	M	72	شهادة اكاديمية (كلية\ جامعة)	الناصرة	0	2	25	10	35	25	13.3333	13.3333	58.3333	36.6667	10	10	100	20	25	5	10	25	10	15	10	15	35	20	100	55	25	35	20	55	10	15	90	30	15	20	10	40	16.25	12.5	52.5	33.75	10
2257	2	Arabic	M	74	شهادة اكاديمية (كلية\ جامعة)	اسرائيل الناصرة	0	3	25	10	50	50	26.6667	16.6667	66.6667	66.6667	50	20	100	50	25	10	20	50	10	20	10	20	50	50	50	100	50	50	100	50	25	40	30	50	40	30	90	30	26.25	15	62.5	62.5	25
2258	2	Arabic	M	0	شهادة اكاديمية (كلية\ جامعة)	الناصره	0	1	100	300	500	1000	50	50	500	433.333	50	50	500	300	100	50	50	50	300	50	50	50	500	500	500	500	1000	300	500	500	400	450	450	450	700	250	450	450	62.5	112.5	500	575	400
2259	2	Arabic	F	49	شهادة اكاديمية (كلية\ جامعة)	الناصره	0	2	20	10	20	10	2.33333	1.33333	14	16.6667	5	2	30	20	20	2	5	0	10	2	2	0	20	2	30	10	10	10	20	20	0	0	25	10	0	8	18	20	6.75	3.5	15.5	15	0
2260	2	Arabic	M	0	ثانوي	كفر مندا	1	2	3	3	30	30	4.33333	1.33333	130	20	3	2	200	20	10	3	3	0	2	3	2	0	100	30	200	90	20	30	20	20	90	27	197	90	18	27	18	20	4	1.75	105	22.5	27
2261	2	Arabic	M	0	شهادة اكاديمية (كلية\ جامعة)	الناصرة	0	1	50	50	50	0	0	0	50	50	0	0	50	50	50	0	0	0	50	0	0	0	50	50	50	50	0	50	50	50	0	50	50	50	-50	50	50	50	12.5	12.5	50	37.5	0
2262	2	Arabic	F	60	شهادة اكاديمية (كلية\ جامعة)	الناصرو	2	0	5	4	30	40	6.33333	21.3333	53.3333	76.6667	10	50	60	100	10	4	5	5	50	4	4	10	60	50	30	50	100	60	40	70	50	46	25	45	50	56	36	60	6	17	47.5	67.5	25
2263	2	Arabic	F	44	شهادة مهنية	نوف الجليل	2	1	100	900	800	900	33.3333	300	900	900	0	900	900	900	100	0	100	0	0	900	900	0	900	900	800	900	900	900	900	900	800	900	700	900	900	0	0	900	50	450	875	900	700
2264	2	Arabic	M	0	شهادة اكاديمية (كلية\ جامعة)	الناصرة	2	1	100	50	10	200	60	50	216.667	150	20	50	200	200	150	20	100	10	50	50	50	50	300	200	10	150	50	200	200	200	150	180	-90	140	0	150	150	150	70	50	165	162.5	-90
2265	2	Arabic	M	57	شهادة اكاديمية (كلية\ جامعة)	الناصرة	0	1	100	100	400	600	83.3333	50	633.333	383.333	100	50	700	350	100	100	50	100	100	50	50	50	400	700	600	600	600	350	400	400	300	600	550	500	500	300	350	350	87.5	62.5	575	437.5	300
2266	2	Arabic	F	39	شهادة اكاديمية (كلية\ جامعة)	البقيعة	2	3	200	200	600	1000	133.333	200	600	600	0	200	600	600	200	200	200	0	200	200	200	200	600	600	600	600	600	600	1000	600	400	400	400	600	400	400	800	400	150	200	600	700	400
2267	2	Arabic	F	63	شهادة اكاديمية (كلية\ جامعة)	دير حنا . حالياً وبسبب الكورونا عالقة بفرنسا منذ فبراير	0	3	2	2	20	20	1.66667	1	26.6667	14.6667	2	1	40	40	2	2	1	2	2	1	1	1	20	20	20	40	20	2	2	40	18	18	19	38	18	1	1	39	1.75	1.25	25	16	18
2268	2	Arabic	M	44	شهادة اكاديمية (كلية\ جامعة)	يافة الناصرة	0	2	10	1	0	10	0.666667	0.333333	10	10	0	0	10	10	10	1	0	1	1	0	0	1	0	10	10	10	10	10	10	10	-10	9	10	9	9	10	10	9	3	0.5	7.5	10	-10
2269	2	Arabic	M	62	شهادة اكاديمية (كلية\ جامعة)	الناصرة	1	2	20	1	20	20	2	2.33333	15	20	1	1	20	20	5	20	1	0	5	1	1	1	20	20	20	5	20	20	20	20	15	0	19	5	15	19	19	19	6.5	2	16.25	20	0
2270	2	Arabic	M	61	شهادة مهنية	الناصرة	0	3	0	0	10	20	6.66667	10	100	166.667	20	20	200	200	0	0	0	20	0	0	10	20	10	50	50	200	20	100	200	200	10	50	50	180	20	100	190	180	5	7.5	77.5	130	10
2271	2	Arabic	F	57	ثانوي	الناصرة	2	3	100	5	500	500	50	50	566.667	500	50	50	700	500	50	50	100	50	50	50	5	50	500	500	500	700	500	500	500	500	450	450	400	650	450	450	495	450	62.5	38.75	550	500	400
2272	2	Arabic	F	46	شهادة اكاديمية (كلية\ جامعة)	الناصرة	1	3	20	20	100	100	40	30	166.667	90	50	20	200	20	50	20	20	50	50	20	20	20	150	100	150	200	150	100	100	20	100	80	130	150	100	80	80	0	35	27.5	150	92.5	80
2273	2	Arabic	F	33	شهادة اكاديمية (كلية\ جامعة)	الناصرة	1	3	0	2	5	5	1.33333	2.66667	7.33333	10	2	3	10	10	2	0	0	2	2	2	3	3	7	5	5	10	10	5	10	10	5	5	5	8	8	3	7	7	1	2.5	6.75	8.75	5
2274	2	Arabic	F	33	شهادة اكاديمية (كلية\ جامعة)	مجد الكروم	1	3	40	90	500	600	70	50	733.333	766.667	30	20	900	900	100	40	80	30	50	90	80	20	600	500	700	900	700	600	700	900	500	460	620	870	650	510	620	880	62.5	60	675	725	460
2275	2	Arabic	F	55	شهادة اكاديمية (كلية\ جامعة)	الناصرة	0	2	5	2	9	100	1.33333	1.66667	200	200	1	2	300	200	5	3	1	0	2	3	2	0	9	200	300	100	100	200	200	200	4	197	299	100	98	197	198	200	2.25	1.75	152.25	175	4
4221	2	German	M	24	Studium (Hochschule/Universität)	Deutschland	2	3	400	100	700	600	150	200	750	633.333	150	200	850	500	200	100	400	150	200	200	100	200	800	600	700	850	800	600	600	500	600	500	300	700	600	400	500	300	212.5	175	737.5	625	300
4222	2	German	M	40	Studium (Hochschule/Universität)	Deutschland	0	2	400	300	600	700	266.667	300	700	700	200	300	800	600	400	400	200	200	300	400	300	200	600	700	800	600	700	700	600	800	200	300	600	400	400	300	300	600	300	300	675	700	200
4223	2	German	M	45	Studium (Hochschule/Universität)	Deutschland	1	0	400	400	500	600	400	366.667	600	600	400	400	600	600	400	400	400	400	400	400	400	300	600	500	600	600	600	600	600	600	200	100	200	200	200	200	200	300	400	375	575	600	100
4225	2	German	F	19	Schulabschluss (Abitur, Realschul- oder Hauptschulabschluss, o.ä.)	Deutschland	1	3	300	200	450	400	200	266.667	566.667	733.333	100	400	600	700	200	300	300	100	200	200	200	400	400	450	700	600	700	400	800	700	200	150	400	500	500	200	600	300	225	250	537.5	650	150
4226	2	German	M	31	Schulabschluss (Abitur, Realschul- oder Hauptschulabschluss, o.ä.)	Deurschland	1	0	10	100	70	700	106.667	166.667	280	700	300	300	700	700	300	10	10	10	300	100	100	100	700	70	70	70	700	700	700	700	400	60	60	60	400	600	600	600	82.5	150	227.5	700	60
4228	2	German	M	19	Schulabschluss (Abitur, Realschul- oder Hauptschulabschluss, o.ä.)	Deutschland	2	3	250	250	800	800	116.667	116.667	816.667	816.667	50	50	900	900	100	200	250	50	100	200	250	50	750	800	800	900	800	750	800	900	650	600	550	850	700	550	550	850	150	150	812.5	812.5	550
4229	2	German	F	20	Studium (Hochschule/Universität)	Nordrhein-Westfalen	0	2	350	250	600	900	133.333	100	833.333	816.667	100	50	900	950	350	200	100	100	250	150	50	100	600	800	900	800	900	700	950	800	250	600	800	700	650	550	900	700	187.5	137.5	775	837.5	250
4230	2	German	M	30	Studium (Hochschule/Universität)	Deutschland	1	0	600	600	650	700	683.333	650	816.667	766.667	700	700	850	800	700	600	650	700	700	600	650	600	850	650	800	800	800	700	750	750	150	50	150	100	100	100	100	150	662.5	637.5	775	750	50
4231	2	German	F	22	Studium (Hochschule/Universität)	Deutschland	1	2	100	150	300	400	116.667	93.3333	500	400	120	150	600	500	80	100	120	150	80	150	150	50	400	300	600	500	400	400	500	300	320	200	480	350	320	250	350	250	112.5	107.5	450	400	200
4232	2	German	M	58	Studium (Hochschule/Universität)	Deutschland	3	0	400	400	600	600	200	166.667	400	400	200	100	400	400	200	200	200	400	100	200	200	400	400	400	400	600	400	400	400	600	200	200	200	200	300	200	200	200	250	225	450	450	200
4233	2	German	M	68	Studium (Hochschule/Universität)	Deutschland	3	0	10	100	100	700	37	100	733.333	700	10	100	800	700	10	100	1	10	100	100	100	100	800	700	700	100	700	700	700	700	790	600	699	90	600	600	600	600	30.25	100	575	700	90
4234	2	German	F	19	Studium (Hochschule/Universität)	Deutschland	3	2	50	50	300	400	60	76.6667	466.667	433.333	50	100	600	400	80	50	50	50	80	50	100	50	400	400	600	300	300	600	400	400	320	350	550	250	220	550	300	350	57.5	70	425	425	250
4236	2	German	F	32	Studium (Hochschule/Universität)	Deutschland (NRW)	0	1	1	1	1	2	1	1	2	2	1	1	2	2	1	1	1	1	1	1	1	1	1	2	2	2	2	2	2	2	0	1	1	1	1	1	1	1	1	1	1.75	2	0
4237	2	German	F	27	Studium (Hochschule/Universität)	Deutschland	2	3	200	200	300	300	46.6667	66.6667	500	600	40	50	600	600	70	30	200	40	50	100	200	50	600	300	300	600	600	600	300	600	530	270	100	560	550	500	100	550	85	100	450	525	100
4238	2	German	F	39	Studium (Hochschule/Universität)	NRW	3	2	600	700	900	980	300	533.333	800	900	200	600	800	900	500	200	200	600	600	400	600	700	900	700	800	900	950	850	900	980	400	500	600	300	350	450	300	280	375	575	825	920	300
4239	2	German	F	29	Studium (Hochschule/Universität)	Deutschland	0	2	200	200	300	400	116.667	200	333.333	366.667	150	200	400	400	200	150	150	50	200	250	200	150	300	300	400	300	400	400	400	300	100	150	250	250	200	150	200	150	137.5	200	325	375	100
4240	2	German	F	30	Berufsausbildung	NRW	1	3	7	15	15	20	11.3333	16.6667	60	63.3333	20	20	100	70	7	7	7	20	20	15	10	20	30	15	50	100	70	20	50	70	23	8	43	80	50	5	40	50	10.25	16.25	48.75	52.5	8
4241	2	German	M	21	Studium (Hochschule/Universität)	Deutschland	2	1	25	50	50	200	50	40	183.333	183.333	0	20	200	200	100	0	25	50	50	20	50	50	200	200	50	150	200	200	200	150	100	200	25	100	150	180	150	100	43.75	42.5	150	187.5	25
4242	2	German	F	53	Studium (Hochschule/Universität)	NRW	0	2	240	340	400	344	85.6667	278.333	513.333	179.333	200	45	800	89	240	30	200	27	340	490	45	300	400	340	800	400	344	200	89	249	160	310	600	373	4	-290	44	-51	124.25	293.75	485	220.5	160
4243	2	German	M	31	Studium (Hochschule/Universität)	Deutschland	1	3	2	5	20	10	31.6667	50	83.3333	100	30	50	100	100	50	2	15	30	50	5	50	50	100	20	50	100	100	10	100	100	50	18	35	70	50	5	50	50	24.25	38.75	67.5	77.5	18
4244	2	German	F	26	Studium (Hochschule/Universität)	Deutschland	2	0	600	600	700	700	600	600	700	700	600	600	700	700	600	600	600	600	600	600	600	600	700	700	700	700	700	700	700	700	100	100	100	100	100	100	100	100	600	600	700	700	100
4245	2	German	F	46	Berufsausbildung	BRD	1	3	700	700	700	700	150	533.333	633.333	700	100	700	700	700	150	700	200	100	200	700	700	700	700	700	500	700	700	700	700	700	550	0	300	600	500	0	0	0	287.5	575	650	700	0
4247	2	German	F	59	Berufsausbildung	NRW	0	1	60	100	100	750	100	100	600	800	100	100	750	750	60	100	100	100	100	100	100	100	100	750	300	750	750	750	900	750	40	650	200	650	650	650	800	650	90	100	475	787.5	40
4248	2	German	M	66	Studium (Hochschule/Universität)	Nordrhein-Westfalen	2	1	500	500	500	800	266.667	200	666.667	733.333	300	300	800	800	300	300	500	200	200	300	500	100	500	800	500	700	700	800	800	700	200	500	0	500	500	500	300	600	325	275	625	750	0
4249	2	German	F	21	Schulabschluss (Abitur, Realschul- oder Hauptschulabschluss, o.ä.)	Deutschland	0	2	150	200	700	900	166.667	166.667	800	766.667	200	200	900	800	150	200	200	100	200	200	200	100	700	800	900	700	900	800	800	700	550	600	700	600	700	600	600	600	162.5	175	775	800	550
4250	2	German	F	20	Studium (Hochschule/Universität)	Deutschland	1	2	400	400	400	400	400	400	766.667	666.667	400	400	800	500	400	400	400	400	400	400	400	400	700	400	800	800	700	400	500	800	300	0	400	400	300	0	100	400	400	400	675	600	0
4251	2	German	M	22	Studium (Hochschule/Universität)	Deutschland	1	2	50	50	300	400	80	70	566.667	666.667	80	50	700	600	10	50	80	150	10	50	50	150	400	300	700	600	700	400	600	700	390	250	620	450	690	350	550	550	72.5	65	500	600	250
4252	2	German	M	27	Studium (Hochschule/Universität)	Deutschland	2	0	0	1	1	2	0.666667	1	1.66667	2	1	1	2	2	1	1	0	0	1	1	1	1	2	2	1	1	2	2	2	2	1	1	1	1	1	1	1	1	0.5	1	1.5	2	1
4253	2	German	M	25	Studium (Hochschule/Universität)	Deutschland	1	0	400	400	650	650	183.333	208.333	550	683.333	75	150	500	750	75	400	400	75	150	400	400	75	500	650	650	500	750	650	650	650	425	250	250	425	600	250	250	575	237.5	256.25	575	675	250
4257	2	German	F	28	Studium (Hochschule/Universität)	Deutschland	2	0	700	10	700	50	166.667	36.6667	633.333	700	100	50	700	700	100	200	700	200	50	50	10	10	700	500	700	700	700	700	50	700	600	300	0	500	650	650	40	690	300	30	650	537.5	0
4258	2	German	F	27	Studium (Hochschule/Universität)	Deutschland	0	1	400	400	1000	1000	233.333	216.667	1000	1000	200	300	1000	1000	400	200	300	200	400	300	150	200	1000	1000	1000	1000	1000	1000	1000	1000	600	800	700	800	600	700	850	800	275	262.5	1000	1000	600
4259	2	German	M	24	Studium (Hochschule/Universität)	Deutschland	2	0	150	50	250	150	56.6667	73.3333	366.667	333.333	85	85	450	350	85	50	150	35	85	85	50	50	450	300	250	350	350	300	150	350	365	250	100	315	265	215	100	300	80	67.5	337.5	287.5	100
4260	2	German	M	22	Studium (Hochschule/Universität)	Deutschland	2	0	600	550	650	650	300	216.667	650	650	150	150	650	650	150	550	600	200	150	300	550	200	650	650	650	650	650	650	650	650	500	100	50	450	500	350	100	450	375	300	650	650	50
4261	2	German	F	19	Schulabschluss (Abitur, Realschul- oder Hauptschulabschluss, o.ä.)	Bayern	0	2	20	20	50	100	20	30	66.6667	66.6667	30	50	100	100	20	10	30	20	20	20	50	20	50	50	100	50	100	50	100	50	30	40	70	30	80	30	50	30	20	27.5	62.5	75	30
4262	2	German	F	20	Studium (Hochschule/Universität)	Deutschland	1	2	20	150	250	600	38.3333	123.333	450	450	25	150	500	500	40	20	25	50	150	150	150	70	350	250	500	500	400	600	500	450	310	230	475	450	250	450	350	380	33.75	130	400	487.5	230
4263	2	German	M	21	Studium (Hochschule/Universität)	Deutschland	1	2	20	300	100	600	33.3333	221.667	183.333	550	20	250	200	800	50	20	20	30	400	300	250	15	200	100	200	150	600	600	800	250	150	80	180	120	200	300	550	235	30	241.25	162.5	562.5	80
4264	2	German	F	25	Studium (Hochschule/Universität)	Deutschland	1	3	80	200	300	600	133.333	133.333	566.667	566.667	100	100	700	500	100	80	200	100	100	200	200	100	500	300	500	700	500	600	700	500	400	220	300	600	400	400	500	400	120	150	500	575	220
4265	2	German	F	31	Schulabschluss (Abitur, Realschul- oder Hauptschulabschluss, o.ä.)	Deutschland	0	1	700	600	800	800	600	600	800	800	600	600	800	800	700	600	600	600	600	600	600	600	800	800	800	800	800	800	800	800	100	200	200	200	200	200	200	200	625	600	800	800	100
4266	2	German	F	20	Studium (Hochschule/Universität)	Deutschland	1	3	100	110	400	425	116.667	93.3333	458.333	500	150	115	525	550	75	100	125	150	75	110	90	115	400	400	450	525	450	425	500	550	325	300	325	375	375	315	410	435	112.5	97.5	443.75	481.25	300
4267	2	German	F	21	Studium (Hochschule/Universität)	Baden-Württemberg	2	0	200	200	400	500	133.333	200	566.667	666.667	100	300	700	800	100	200	200	100	300	100	200	200	700	500	400	500	800	600	500	600	600	300	200	400	500	500	300	400	150	200	525	625	200
4268	2	German	F	23	Studium (Hochschule/Universität)	Deutschland	1	0	500	500	500	500	300	300	800	866.667	300	300	900	800	300	500	400	200	300	500	200	400	900	500	900	600	800	500	900	900	600	0	500	400	500	0	700	500	350	350	725	775	0
4269	2	German	M	23	Schulabschluss (Abitur, Realschul- oder Hauptschulabschluss, o.ä.)	Deutschland	1	0	70	90	180	250	103.333	110	450	416.667	85	90	500	400	85	70	75	150	90	90	60	180	500	180	450	400	400	250	350	500	415	110	375	250	310	160	290	320	95	105	382.5	375	110
4270	2	German	F	21	Schulabschluss (Abitur, Realschul- oder Hauptschulabschluss, o.ä.)	Deutschland	3	1	200	195	500	750	133.333	150	716.667	566.667	100	200	750	750	100	100	200	200	100	200	150	195	700	750	700	500	750	750	200	750	600	650	500	300	650	550	50	555	150	161.25	662.5	612.5	300
4271	2	German	M	22	Studium (Hochschule/Universität)	Deutschland	0	3	70	50	500	400	216.667	100	966.667	833.333	100	50	950	900	70	300	250	100	50	150	100	50	500	950	1000	950	400	800	800	900	430	650	750	850	350	650	700	850	180	87.5	850	725	430
4272	2	German	F	19	Schulabschluss (Abitur, Realschul- oder Hauptschulabschluss, o.ä.)	Deutschland	2	0	250	400	500	600	175	208.333	666.667	766.667	75	75	750	800	75	200	250	250	75	250	400	300	750	500	500	750	800	750	600	750	675	300	250	500	725	500	200	450	193.75	256.25	625	725	250
4273	2	German	M	21	Studium (Hochschule/Universität)	Bayern	1	2	70	50	100	300	166.667	233.333	800	800	200	400	1000	900	100	70	200	200	200	50	400	100	700	100	1000	700	700	300	900	800	600	30	800	500	500	250	500	700	142.5	187.5	625	675	30
4274	2	German	F	20	Studium (Hochschule/Universität)	Deutschland	3	2	200	100	700	800	133.333	133.333	866.667	933.333	200	100	1000	1000	100	100	200	200	200	100	100	100	800	800	1000	700	1000	800	1000	800	700	700	800	500	800	700	900	700	150	125	825	900	500
4275	2	German	F	25	Studium (Hochschule/Universität)	Deutschland	0	2	80	50	250	250	116.667	133.333	500	450	100	150	700	600	80	200	100	50	50	200	150	50	250	400	700	400	250	350	600	400	170	200	600	350	200	150	450	350	107.5	112.5	437.5	400	170
4276	2	German	F	20	Studium (Hochschule/Universität)	Deutschland	1	0	400	400	600	550	333.333	350	716.667	783.333	300	350	700	800	300	400	500	200	350	400	300	400	700	600	850	600	800	550	850	700	400	200	350	400	450	150	550	300	350	362.5	687.5	725	200
4277	2	German	F	26	Studium (Hochschule/Universität)	Deutschland	1	3	400	0	800	1000	70	33.3333	833.333	666.667	10	0	1000	1000	100	400	100	10	100	0	0	0	1000	800	500	1000	1000	1000	0	1000	900	400	400	990	900	1000	0	1000	152.5	25	825	750	400
4278	2	German	F	20	Schulabschluss (Abitur, Realschul- oder Hauptschulabschluss, o.ä.)	Deutschland	0	1	100	200	500	600	166.667	133.333	700	700	100	100	700	600	100	100	200	200	200	100	200	100	500	700	800	600	600	600	800	700	400	600	600	400	400	500	600	600	150	150	650	675	400
4279	2	German	M	22	Studium (Hochschule/Universität)	Deutschland	1	0	5	5	5	5	5	5	5	5	5	5	5	5	5	5	5	5	5	5	5	5	5	5	5	5	5	5	5	5	0	0	0	0	0	0	0	0	5	5	5	5	0
4280	2	German	F	19	Studium (Hochschule/Universität)	Deutschland	2	0	50	50	100	200	193.333	216.667	433.333	666.667	30	50	400	700	30	150	50	400	50	200	50	400	400	300	100	600	700	600	200	700	370	150	50	200	650	400	150	300	157.5	175	350	550	50
4281	2	German	F	21	Studium (Hochschule/Universität)	Deutschland	0	2	300	300	500	800	233.333	300	600	733.333	100	300	500	800	300	300	100	300	300	300	300	300	500	600	500	700	800	600	800	800	200	300	400	400	500	300	500	500	250	300	575	750	200
4282	2	German	M	24	Studium (Hochschule/Universität)	Deutschland	1	2	150	150	400	600	150	200	716.667	666.667	150	200	800	700	200	150	150	100	200	150	200	200	650	400	800	700	600	600	700	700	450	250	650	600	400	450	500	500	150	187.5	637.5	650	250
4283	2	German	F	26	Studium (Hochschule/Universität)	Deutschland	0	1	400	400	600	700	233.333	266.667	633.333	666.667	300	300	700	600	400	300	300	100	400	300	300	200	600	700	700	500	700	600	700	700	200	400	400	400	300	300	400	500	275	300	625	675	200
4284	2	German	F	20	Studium (Hochschule/Universität)	Deutschland	0	1	25	40	40	55	50	43.3333	256.667	123.333	50	30	300	150	25	50	50	50	40	30	30	70	40	300	170	300	55	150	70	150	15	250	120	250	15	120	40	80	43.75	42.5	202.5	106.25	15
4285	2	German	F	25	Studium (Hochschule/Universität)	Deutschland	1	3	100	100	500	750	100	83.3333	766.667	783.333	100	50	800	800	100	100	100	100	100	100	100	50	750	500	750	800	800	750	750	800	650	400	650	700	700	650	650	750	100	87.5	700	775	400
4286	2	German	F	22	Studium (Hochschule/Universität)	Deutschland	2	1	50	25	700	1000	66.6667	60	833.333	800	100	30	900	700	50	100	50	50	100	30	25	50	800	900	700	800	900	700	1000	800	750	800	650	750	800	670	975	750	62.5	51.25	800	850	650
4287	2	German	F	21	Schulabschluss (Abitur, Realschul- oder Hauptschulabschluss, o.ä.)	Deutschland	2	0	50	100	100	700	10	53.3333	366.667	700	10	50	700	700	10	10	50	10	50	10	100	100	700	300	100	100	700	700	700	700	690	290	50	90	650	690	600	600	20	65	300	700	50
4288	2	German	M	23	Studium (Hochschule/Universität)	Deutschland	1	3	150	200	600	850	233.333	183.333	900	800	200	150	900	900	200	150	300	200	250	200	150	150	850	600	950	900	850	850	650	900	650	450	650	700	600	650	500	750	212.5	187.5	825	812.5	450
4289	2	German	F	24	Studium (Hochschule/Universität)	Deutschland	3	2	500	600	700	900	116.667	266.667	666.667	833.333	50	300	700	900	200	100	50	500	300	200	300	600	800	500	700	700	900	700	900	900	600	400	650	200	600	500	600	300	212.5	350	675	850	200
4290	2	German	F	21	Studium (Hochschule/Universität)	Deutschland	0	2	400	400	700	800	300	233.333	766.667	700	200	200	800	800	400	300	200	400	400	200	200	300	700	700	800	800	800	600	800	700	300	400	600	400	400	400	600	400	325	275	750	725	300
4291	2	German	F	21	Schulabschluss (Abitur, Realschul- oder Hauptschulabschluss, o.ä.)	Deutschland	3	2	100	50	200	300	261	227.667	555.333	555	400	333	800	666	50	333	400	100	50	300	333	50	200	666	800	200	333	666	666	300	150	333	400	100	283	366	333	250	220.75	183.25	466.5	491.25	100
4292	2	German	M	27	Studium (Hochschule/Universität)	Deutschland	3	2	100	200	300	400	143.333	183.333	433.333	466.667	100	200	500	500	180	150	100	100	150	200	200	200	400	400	500	300	400	500	500	400	220	250	400	200	250	300	300	200	132.5	187.5	400	450	200
4293	2	German	F	21	Schulabschluss (Abitur, Realschul- oder Hauptschulabschluss, o.ä.)	Deutschland	3	2	5	10	30	50	8.33333	8.33333	66.6667	83.3333	5	10	100	100	10	10	5	5	10	5	10	10	50	50	100	30	100	50	100	50	40	40	95	25	90	45	90	40	7.5	8.75	57.5	75	25
4294	2	German	M	20	Schulabschluss (Abitur, Realschul- oder Hauptschulabschluss, o.ä.)	Deutschland	2	0	50	100	200	200	66.6667	66.6667	250	200	50	50	300	200	50	100	50	50	50	100	100	50	300	250	200	200	200	200	200	200	250	150	150	150	150	100	100	150	62.5	75	237.5	200	150
4296	2	German	M	50	Studium (Hochschule/Universität)	Deutschland	0	1	5	100	400	800	300	366.667	866.667	750	200	500	1000	950	5	200	400	300	100	500	300	300	400	1000	800	800	800	950	500	800	395	800	400	500	700	450	200	500	226.25	300	750	762.5	395
4297	2	German	F	20	Schulabschluss (Abitur, Realschul- oder Hauptschulabschluss, o.ä.)	Deutschland	2	0	250	300	700	700	166.667	283.333	650	716.667	100	250	650	700	100	150	250	250	250	350	300	250	650	600	700	700	700	700	700	750	550	450	450	450	450	350	400	500	187.5	287.5	662.5	712.5	450
4298	2	German	F	20	Schulabschluss (Abitur, Realschul- oder Hauptschulabschluss, o.ä.)	Deutschland	0	1	15	15	80	800	116.667	233.333	666.667	666.667	50	200	700	700	15	50	100	200	15	200	300	200	80	700	600	700	800	700	600	700	65	650	500	500	785	500	300	500	91.25	178.75	520	700	65
4299	2	German	M	54	Studium (Hochschule/Universität)	Deutschland	3	0	700	700	700	700	700	700	700	700	700	700	700	700	700	700	700	700	700	700	700	700	700	700	700	700	700	700	700	700	0	0	0	0	0	0	0	0	700	700	700	700	0
4300	2	German	M	71	Studium (Hochschule/Universität)	Deutschland NRW	0	2	50	200	200	400	133.333	150	433.333	566.667	200	200	600	700	50	100	200	100	200	150	200	100	200	400	600	300	400	700	700	300	150	300	400	200	200	550	500	200	112.5	162.5	375	525	150
4301	2	German	M	21	Schulabschluss (Abitur, Realschul- oder Hauptschulabschluss, o.ä.)	Deutschland	2	3	3	1	5	3	2.66667	2.66667	5	4.66667	2	3	5	5	3	3	3	2	3	2	1	3	5	5	5	5	5	4	3	5	2	2	2	3	2	2	2	2	2.75	2.25	5	4.25	2
4302	2	German	M	58	Schulabschluss (Abitur, Realschul- oder Hauptschulabschluss, o.ä.)	Deutschland	2	3	50	50	500	700	66.6667	83.3333	733.333	766.667	50	50	800	700	100	50	50	50	100	100	50	50	800	600	500	800	800	800	700	700	700	550	450	750	700	700	650	650	62.5	75	675	750	450
4303	2	German	M	20	Schulabschluss (Abitur, Realschul- oder Hauptschulabschluss, o.ä.)	Bayern	1	3	0	0	10	15	26.6667	13.3333	133.333	125	25	25	250	250	5	0	50	25	5	0	10	25	50	10	100	250	25	15	100	250	45	10	50	225	20	15	90	225	20	10	102.5	97.5	10
4304	2	German	F	20	Studium (Hochschule/Universität)	Deutschland	0	2	250	250	450	800	266.667	383.333	666.667	750	150	250	700	700	250	350	150	300	250	450	250	450	450	700	700	600	800	750	700	800	200	350	550	300	550	300	450	350	262.5	350	612.5	762.5	200
4305	2	German	F	45	Berufsausbildung	Deutschland	2	3	45	50	50	100	21	27.6667	65	75	30	25	100	100	8	25	45	30	8	50	50	25	15	80	50	100	25	100	100	100	7	55	5	70	17	50	50	75	27	33.25	61.25	81.25	5
4306	2	German	M	34	Berufsausbildung	Deutschland	0	3	24	24	25	25	23.3333	26.6667	30	31.6667	30	35	40	40	24	20	20	30	24	22	23	35	25	25	25	40	25	28	27	40	1	5	5	10	1	6	4	5	23.5	26	28.75	30	1
4307	2	German	M	51	Berufsausbildung	Deutschland	2	3	5	40	20	150	96.6667	70	423.333	440	150	40	650	120	40	100	5	150	50	120	40	40	120	500	20	650	600	600	150	120	80	400	15	500	550	480	110	80	73.75	62.5	322.5	367.5	15
4308	2	German	F	21	Studium (Hochschule/Universität)	Deutschland	1	0	500	500	600	600	300	300	733.333	766.667	200	200	700	800	200	500	300	400	200	500	300	400	700	600	700	800	800	600	700	800	500	100	400	400	600	100	400	400	350	350	700	725	100
4309	2	German	F	20	Studium (Hochschule/Universität)	Deutschland	0	2	100	60	300	400	80	45	400	220	120	100	500	400	100	20	120	100	60	20	100	15	300	350	500	350	400	200	400	60	200	330	380	250	340	180	300	45	85	48.75	375	265	200
4310	2	German	F	24	Studium (Hochschule/Universität)	Deutschland	1	3	300	300	600	600	200	333.333	666.667	800	300	300	900	800	100	300	200	300	500	300	200	300	600	600	500	900	800	600	800	800	500	300	300	600	300	300	600	500	225	325	650	750	300
4311	2	German	F	24	Studium (Hochschule/Universität)	Deutschland	0	2	20	50	30	300	30	56.6667	433.333	233.333	50	100	700	300	20	20	50	20	50	50	100	20	30	300	700	300	300	300	300	100	10	280	650	280	250	250	200	80	27.5	55	332.5	250	10
4312	2	German	M	23	Studium (Hochschule/Universität)	Deutschland	1	0	500	600	700	750	250	366.667	783.333	800	200	350	800	800	200	500	350	200	350	600	400	350	800	700	800	750	800	750	900	700	600	200	450	550	450	150	500	350	312.5	425	762.5	787.5	200
4313	2	German	F	20	Schulabschluss (Abitur, Realschul- oder Hauptschulabschluss, o.ä.)	Deutschland	2	0	50	50	200	200	50	66.6667	500	400	50	100	500	500	50	50	50	50	100	50	50	50	500	500	200	500	500	200	200	500	450	450	150	450	400	150	150	450	50	62.5	425	350	150
4314	2	German	M	21	Studium (Hochschule/Universität)	Deutschland	1	3	580	150	850	650	183.333	256.667	733.333	730	100	120	750	790	200	580	250	100	250	150	400	120	650	850	800	750	850	650	550	790	450	270	550	650	600	500	150	670	282.5	230	762.5	710	270
4315	2	German	F	31	Studium (Hochschule/Universität)	Deutschland	1	0	30	50	200	400	43.3333	33.3333	366.667	283.333	10	20	400	250	10	30	20	100	20	50	30	50	400	200	300	400	250	400	300	300	390	170	280	300	230	350	270	250	40	37.5	325	312.5	170
4316	2	German	M	25	Studium (Hochschule/Universität)	Deutschland	0	1	50	100	200	400	116.667	133.333	616.667	666.667	100	100	800	800	50	100	100	150	100	100	100	200	200	800	250	800	400	800	400	800	150	700	150	650	300	700	300	600	100	125	512.5	600	150
4317	2	German	F	24	Studium (Hochschule/Universität)	Deutschland	1	2	100	100	500	700	100	300	932.667	832	100	100	1000	998	100	100	100	100	300	100	100	500	800	500	1000	998	500	700	998	998	700	400	900	898	200	600	898	498	100	250	824.5	799	400
4319	2	German	F	21	Schulabschluss (Abitur, Realschul- oder Hauptschulabschluss, o.ä.)	Deutschland	1	2	5	25	50	100	56.6667	65	125	166.667	20	20	100	150	125	5	20	25	125	25	20	50	200	50	100	75	200	100	150	150	75	45	80	50	75	75	130	100	43.75	55	106.25	150	45
4321	2	German	F	23	Studium (Hochschule/Universität)	Deutschland	1	3	500	350	700	700	350	316.667	870	850	250	300	860	850	300	500	500	250	350	350	300	300	800	700	950	860	850	700	850	850	500	200	450	610	500	350	550	550	387.5	325	827.5	812.5	200
4323	2	German	M	22	Schulabschluss (Abitur, Realschul- oder Hauptschulabschluss, o.ä.)	Deutschland	1	0	750	750	750	750	523.333	750	750	750	70	750	750	750	70	750	750	750	750	750	750	750	750	750	750	750	750	750	750	750	680	0	0	0	0	0	0	0	580	750	750	750	0
4324	2	German	F	22	Studium (Hochschule/Universität)	Deutschland	1	0	800	500	700	900	533.333	533.333	766.667	866.667	500	500	800	900	500	800	600	500	500	500	600	500	800	700	800	700	900	900	800	900	300	-100	200	200	400	400	200	400	600	525	750	875	-100
4325	2	German	M	34	Studium (Hochschule/Universität)	Deutschland	1	2	2	14	20	80	9.33333	11.6667	133.333	213.333	3	10	180	200	10	2	3	15	10	14	10	15	120	20	180	100	140	80	200	300	110	18	177	85	130	66	190	285	7.5	12.25	105	180	18
4326	2	German	M	27	Studium (Hochschule/Universität)	Nordrhein-Westfalen, Deutschland	1	2	4	4	60	60	7.66667	8.66667	66.6667	66.6667	20	20	80	80	2	4	20	1	2	4	20	4	60	60	80	60	60	60	80	60	58	56	60	59	58	56	60	56	6.75	7.5	65	65	56
4327	2	German	F	21	Studium (Hochschule/Universität)	Deutschland	0	2	2	100	5	600	103.333	166.667	316.667	466.667	100	200	500	600	2	10	100	200	100	100	200	200	5	50	500	400	600	300	600	500	3	40	400	200	500	200	400	300	78	150	238.75	500	3
4328	2	German	F	19	Studium (Hochschule/Universität)	Deutschland	0	3	200	200	700	900	210	150	863.333	943.333	180	150	890	900	200	200	250	180	200	100	200	150	700	800	900	890	900	950	980	900	500	600	650	710	700	850	780	750	207.5	162.5	822.5	932.5	500
4329	2	German	M	27	Studium (Hochschule/Universität)	Deutschland	1	2	100	500	400	600	116.667	116.667	816.667	933.333	100	100	950	950	200	100	100	50	200	500	100	50	600	400	950	900	950	600	950	900	400	300	850	850	750	100	850	850	112.5	212.5	712.5	850	300
4330	2	German	F	23	Studium (Hochschule/Universität)	Deutschland	2	1	700	700	700	700	466.667	466.667	700	700	0	0	700	700	700	0	700	700	700	0	700	700	700	700	700	700	700	700	700	700	0	700	0	0	0	700	0	0	525	525	700	700	0
4331	2	German	M	26	Studium (Hochschule/Universität)	Deutschland	1	2	10	50	100	500	21.6667	23.3333	566.667	483.333	5	10	650	200	10	10	5	50	10	50	10	50	600	100	650	450	650	500	200	600	590	90	645	400	640	450	190	550	18.75	30	450	487.5	90
4332	2	German	F	22	Studium (Hochschule/Universität)	Deutschland	2	0	20	100	300	400	36.6667	43.3333	500	433.333	10	30	500	300	10	50	20	50	30	50	100	50	500	500	300	500	300	500	400	500	490	450	280	450	270	450	300	450	32.5	57.5	450	425	280
4333	2	German	M	72	Studium (Hochschule/Universität)	Deutschland	0	1	1	1	3	5	1	1.66667	4.33333	3.66667	1	1	5	3	1	1	1	1	1	1	3	1	3	5	3	5	5	3	5	3	2	4	2	4	4	2	2	2	1	1.5	4	4	2
4334	2	German	F	21	Studium (Hochschule/Universität)	Deutschland	1	3	200	200	200	200	250	266.667	896.667	863.333	200	200	990	990	300	200	250	200	300	200	300	200	800	200	900	990	800	200	800	990	500	0	650	790	500	0	500	790	237.5	250	722.5	697.5	0
4336	2	German	M	20	Studium (Hochschule/Universität)	Deutschland	1	2	680	188	700	700	216.667	350	830	796.667	100	300	990	800	400	680	100	150	450	188	300	300	700	700	990	800	700	700	800	890	300	20	890	650	250	512	500	590	332.5	309.5	797.5	772.5	20
4337	2	German	M	24	Studium (Hochschule/Universität)	Deutschland	1	2	1	1	3	3	1.66667	2.66667	10	8.33333	1	1	10	5	3	1	1	1	5	1	1	2	10	3	10	10	10	3	5	10	7	2	9	9	5	2	4	8	1.5	2.25	8.25	7	2
4338	2	German	M	22	Studium (Hochschule/Universität)	Deutschland	2	1	350	400	500	700	283.333	383.333	550	683.333	300	400	600	700	350	300	350	200	450	400	400	300	600	600	500	450	850	700	700	500	250	300	150	250	400	300	300	200	300	387.5	537.5	687.5	150
4339	2	German	F	20	Schulabschluss (Abitur, Realschul- oder Hauptschulabschluss, o.ä.)	Deutschland	1	0	150	300	400	400	116.667	183.333	433.333	500	100	350	450	550	100	150	150	100	350	300	100	100	450	400	450	400	550	400	550	400	350	250	300	300	200	100	450	300	125	212.5	425	475	250
4340	2	German	F	20	Schulabschluss (Abitur, Realschul- oder Hauptschulabschluss, o.ä.)	Deutschland	1	2	10	50	50	700	41.6667	40	466.667	703.333	100	50	800	900	5	10	100	20	20	50	50	50	100	50	800	500	300	700	900	910	95	40	700	480	280	650	850	860	33.75	42.5	362.5	702.5	40
4343	2	German	F	22	Studium (Hochschule/Universität)	Deutschland	1	3	200	700	600	900	266.667	633.333	800	900	200	700	800	900	400	200	200	200	500	700	700	700	900	600	700	800	900	900	900	900	500	400	500	600	400	200	200	200	250	650	750	900	400
4344	2	German	M	27	Studium (Hochschule/Universität)	India	0	2	100	100	400	400	100	100	533.333	533.333	100	100	600	600	100	100	100	100	100	100	100	100	400	500	600	500	400	500	600	500	300	400	500	400	300	400	500	400	100	100	500	500	300
4345	2	German	F	26	Studium (Hochschule/Universität)	Deutschland	0	2	30	30	100	100	150	266.667	716.667	800	100	200	750	800	30	50	100	300	30	100	200	500	100	500	750	900	100	700	800	900	70	450	650	600	70	600	600	400	120	207.5	562.5	625	70
4346	2	German	F	23	Studium (Hochschule/Universität)	Deutschland	1	2	10	50	50	150	23.3333	36.6667	66.6667	116.667	50	50	100	100	10	10	50	10	10	50	50	50	50	50	100	50	150	150	100	100	40	40	50	40	140	100	50	50	20	40	62.5	125	40
4347	2	German	M	20	Studium (Hochschule/Universität)	Chile	1	0	150	100	300	350	183.333	183.333	450	383.333	150	200	450	300	150	150	200	200	200	100	150	200	450	300	450	450	300	350	400	450	300	150	250	250	100	250	250	250	175	162.5	412.5	375	150
4348	2	German	F	22	Studium (Hochschule/Universität)	Deutschland	1	3	100	100	200	300	140	166.667	533.333	533.333	20	100	500	500	200	100	200	20	200	100	200	100	500	200	600	500	600	300	500	500	300	100	400	480	400	200	300	400	130	150	450	475	100
4349	2	German	F	31	Studium (Hochschule/Universität)	Deutschland	1	0	1	1	3	3	1	0.666667	3	3	1	1	3	3	1	1	1	1	1	1	0	1	3	3	3	3	3	3	3	3	2	2	2	2	2	2	3	2	1	0.75	3	3	2
4350	2	German	F	28	Studium (Hochschule/Universität)	Deutschland	2	0	10	10	800	800	10	10	800	800	10	10	800	800	10	10	10	10	10	10	10	10	800	800	800	800	800	800	800	800	790	790	790	790	790	790	790	790	10	10	800	800	790
4351	2	German	F	49	Studium (Hochschule/Universität)	Deutschland	0	3	200	300	600	600	133.333	166.667	766.667	800	100	100	900	900	200	100	200	100	300	200	200	100	600	600	800	900	600	700	800	900	400	500	600	800	300	500	600	800	150	200	725	750	400
4352	2	German	F	26	Studium (Hochschule/Universität)	Peru	0	2	200	100	333	333	300	200	883.333	733.333	200	300	950	900	200	300	200	400	100	200	300	100	333	800	950	900	333	500	900	800	133	500	750	500	233	300	600	700	275	175	745.75	633.25	133
4353	2	German	M	24	Schulabschluss (Abitur, Realschul- oder Hauptschulabschluss, o.ä.)	Deutschland	3	0	4	3	6	7	3.33333	3.66667	7.33333	8	3	4	7	8	3	4	3	4	4	4	3	3	7	8	7	6	8	8	8	7	4	4	4	2	4	4	5	4	3.5	3.5	7	7.75	2
4354	2	German	F	23	Schulabschluss (Abitur, Realschul- oder Hauptschulabschluss, o.ä.)	Deutschland	3	2	100	240	400	650	243.333	283.333	666.667	613.333	200	300	700	600	250	280	200	100	250	300	300	240	600	700	700	400	640	600	600	650	350	420	500	300	390	300	300	410	207.5	272.5	600	622.5	300
4355	2	German	M	26	Studium (Hochschule/Universität)	Egypt	0	3	300	200	400	400	166.667	200	400	433.333	200	250	500	500	300	200	100	200	200	200	150	250	400	400	300	500	400	400	400	500	100	200	200	300	200	200	250	250	200	200	400	425	100
4356	2	German	F	21	Schulabschluss (Abitur, Realschul- oder Hauptschulabschluss, o.ä.)	Deutschland	1	2	0	0	0	0	1	1.33333	2.33333	2.66667	1	1	3	3	1	0	1	1	1	0	1	2	2	0	3	2	2	0	3	3	1	0	2	1	1	0	2	1	0.75	1	1.75	2	0
4357	2	German	F	20	Studium (Hochschule/Universität)	Deutschland	0	2	50	50	200	200	126.667	76.6667	716.667	700	80	50	800	600	50	100	80	200	50	100	50	80	200	500	800	850	200	700	600	800	150	400	720	650	150	600	550	720	107.5	70	587.5	575	150
4358	2	German	F	22	Schulabschluss (Abitur, Realschul- oder Hauptschulabschluss, o.ä.)	Deutschland	0	1	10	40	30	70	21.6667	22.3333	66.6667	75	50	45	100	75	10	50	5	10	40	45	2	20	30	100	50	50	70	75	50	100	20	50	45	40	30	30	48	80	18.75	26.75	57.5	73.75	20
4359	2	German	M	21	Studium (Hochschule/Universität)	Deutschland	2	0	10	10	20	20	5	10	343.333	340	5	10	900	900	5	0	10	10	10	10	10	10	900	30	20	100	900	100	20	20	895	30	10	90	890	90	10	10	6.25	10	262.5	260	10
4360	2	German	F	27	Studium (Hochschule/Universität)	NRW	0	2	10	10	20	25	0	8.33333	63.3333	53.3333	0	5	100	50	10	0	0	0	10	5	5	15	20	40	100	50	25	50	50	60	10	40	100	50	15	45	45	45	2.5	8.75	52.5	46.25	10
2839	1	English	M	43	Academic diploma (college/university)	Colombia	2	3	20	20	200	300	16.6667	80	466.667	500	20	20	800	800	20	10	20	20	200	20	20	20	300	300	200	800	500	200	300	800	280	290	180	780	300	180	280	780	17.5	65	400	450	180
2864	1	English	F	33	Academic diploma (college/university)	Stavropol	0	2	200	200	600	600	66.6667	66.6667	700	900	50	50	1000	1000	200	100	50	50	200	100	50	50	600	500	1000	600	600	900	1000	800	400	400	950	550	400	800	950	750	100	100	675	825	400
2866	1	English	M	40	Academic diploma (college/university)	croatia	0	2	4	4	10	10	1.33333	1.33333	23.3333	23.3333	1	1	50	50	4	2	1	1	4	2	1	1	10	10	50	10	10	10	50	10	6	8	49	9	6	8	49	9	2	2	20	20	6
2870	1	English	M	56	Academic diploma (college/university)	Ecuador	1	3	180	220	250	480	80	193.333	460	553.333	18	180	700	700	22	180	200	18	200	220	200	180	200	250	480	700	480	480	480	700	178	70	280	682	280	260	280	520	105	200	407.5	535	70
2875	1	English	M	48	Academic diploma (college/university)	France	0	3	100	200	600	700	66.6667	166.667	833.333	800	50	100	1000	1000	100	50	100	50	200	200	200	100	600	600	900	1000	700	700	700	1000	500	550	800	950	500	500	500	900	75	175	775	775	500
2876	1	English	M	24	Academic diploma (college/university)	Israel	1	0	175	250	200	300	96.6667	146.667	200	266.667	20	40	200	200	20	175	150	120	40	250	200	200	200	200	200	200	200	300	350	250	180	25	50	80	160	50	150	50	116.25	172.5	200	275	25
2887	1	English	M	32	Academic diploma (college/university)	United Arab Emirates	1	2	600	600	700	700	70	166.667	733.333	766.667	100	100	1000	1000	100	600	100	10	100	600	100	300	500	700	1000	700	500	700	1000	800	400	100	900	690	400	100	900	500	202.5	275	725	750	100
2888	1	English	M	28	Academic diploma (college/university)	US	1	0	180	180	200	200	106.667	100	200	200	100	100	200	200	100	180	120	100	100	180	100	100	200	200	200	200	200	200	200	200	100	20	80	100	100	20	100	100	125	120	200	200	20
2892	1	English	M	51	Professional certificate	Denmark	1	3	100	100	150	100	56.6667	73.3333	166.667	183.333	50	50	200	200	20	100	100	50	50	100	120	50	100	150	200	200	200	100	150	200	80	50	100	150	150	0	30	150	67.5	80	162.5	162.5	50
2899	1	English	M	72	Academic diploma (college/university)	Uk	2	3	1	1	1	1	1.66667	1.66667	12	12	3	1	30	30	1	1	1	3	3	1	1	1	3	3	1	30	3	3	1	30	2	2	0	27	0	2	0	29	1.5	1.5	9.25	9.25	0
2915	1	English	M	36	Academic diploma (college/university)	USA	0	3	1	1	50	100	23.3333	25	133.333	233.333	25	25	200	250	1	20	25	25	1	25	25	25	50	100	100	200	100	200	250	250	49	80	75	175	99	175	225	225	17.75	19	112.5	200	49
2922	1	English	M	28	Academic diploma (college/university)	Guatemala	1	0	250	200	500	800	100	133.333	800	800	100	100	800	800	100	250	100	100	100	200	100	200	800	500	800	800	800	800	800	800	700	250	700	700	700	600	700	600	137.5	150	725	800	250
2931	1	English	M	43	Academic diploma (college/university)	Malaysia	1	0	40	50	100	100	13.3333	26.6667	100	100	0	30	100	100	0	40	40	0	30	50	50	0	100	100	100	100	100	100	100	100	100	60	60	100	70	50	50	100	20	32.5	100	100	60
2939	1	English	M	23	Academic diploma (college/university)	Italy	0	2	200	120	350	400	86.6667	116.667	400	416.667	20	100	500	450	200	170	20	70	120	80	100	170	350	400	500	300	400	400	450	400	150	230	480	230	280	320	350	230	115	117.5	387.5	412.5	150
2957	1	English	F	63	Academic diploma (college/university)	USA	1	0	350	200	500	400	233.333	216.667	500	301.333	200	200	500	400	200	350	300	200	200	200	250	200	500	500	500	500	400	400	500	4	300	150	200	300	200	200	250	-196	262.5	212.5	500	326	150
2964	1	English	F	41	Academic diploma (college/university)	Brazil	0	2	400	400	800	800	266.667	266.667	800	800	200	200	800	800	400	400	200	200	400	400	200	200	800	800	800	800	800	800	800	800	400	400	600	600	400	400	600	600	300	300	800	800	400
2980	1	English	F	29	Academic diploma (college/university)	Netherlands	3	0	100	200	400	800	200	266.667	800	800	200	400	800	800	200	200	200	100	400	200	200	200	800	800	800	400	800	800	800	800	600	600	600	300	400	600	600	600	175	250	700	800	300
2993	1	English	M	43	Academic diploma (college/university)	Germany	0	2	800	500	900	800	500	500	775	783.333	500	500	850	900	800	550	500	450	500	550	500	450	900	875	850	600	800	850	900	600	100	325	350	150	300	300	400	150	575	500	806.25	787.5	100
3001	1	English	M	40	Academic diploma (college/university)	USA	0	2	20	20	50	50	133.333	50	583.333	666.667	50	50	750	750	20	300	50	50	20	50	50	50	50	500	750	500	50	500	750	750	30	200	700	450	30	450	700	700	105	42.5	450	512.5	30
3004	1	English	M	30	Academic diploma (college/university)	UK	1	2	12	75	25	100	45	50	150	166.667	25	50	150	200	10	12	25	100	50	75	50	50	100	25	150	200	150	100	200	150	90	13	125	100	100	25	150	100	36.75	56.25	118.75	150	13
3012	1	English	F	35	Professional certificate	Israel	2	1	10	20	300	500	40	51.6667	433.333	433.333	10	50	500	500	100	10	10	10	100	50	20	5	500	500	300	300	500	500	500	300	400	490	290	290	400	450	480	295	32.5	43.75	400	450	290
3015	1	English	M	56	Professional certificate	Switzerland	1	2	0	0	0	0	0	0	5.66667	4	0	0	10	10	0	0	0	0	0	0	0	0	5	0	10	2	1	0	10	1	5	0	10	2	1	0	10	1	0	0	4.25	3	0
3017	1	English	F	49	Academic diploma (college/university)	USA	1	3	100	5	150	100	21.6667	20	100	100	5	5	100	100	10	100	50	5	50	5	5	5	100	150	100	100	100	100	100	100	90	50	50	95	50	95	95	95	41.25	16.25	112.5	100	50
3021	1	English	F	40	Academic diploma (college/university)	United States	2	0	600	600	700	700	160	326.667	700	700	80	80	700	700	80	200	600	200	80	500	600	400	700	700	700	700	700	700	700	700	620	500	100	500	620	200	100	300	270	395	700	700	100
3041	1	English	F	42	Academic diploma (college/university)	Israel	2	3	700	200	300	800	100	300	466.667	600	0	200	700	800	100	200	700	0	500	200	200	200	500	200	300	700	800	200	800	800	400	0	-400	700	300	0	600	600	250	275	425	650	-400
3059	1	English	F	33	Academic diploma (college/university)	Netherlands	3	1	200	200	500	500	133.333	133.333	566.667	266.667	100	100	600	200	100	100	200	200	200	100	100	200	500	600	600	500	200	200	400	500	400	500	400	300	0	100	300	300	150	150	550	325	300
3079	1	English	M	42	Academic diploma (college/university)	USA	2	1	10	10	50	100	40	23.3333	500	500	10	10	500	500	100	10	10	10	50	10	10	10	500	500	50	500	500	500	100	500	400	490	40	490	450	490	90	490	32.5	20	387.5	400	40
3096	1	English	O	108	Elementary school	Uganda	0	2	1000	111	0	666	358	197	23	307.667	69	123	69	456	1000	1000	69	5	111	345	123	123	0	0	69	0	666	344	456	123	-1000	-1000	0	-5	555	-1	333	0	518.5	175.5	17.25	397.25	-1000
3112	1	English	M	38	Academic diploma (college/university)	Brasil	1	0	10	10	50	100	40	23.3333	583.333	633.333	100	50	900	900	100	10	10	10	50	10	10	10	900	50	50	800	900	100	100	900	800	40	40	790	850	90	90	890	32.5	20	450	500	40
3123	1	English	F	57	Academic diploma (college/university)	Israel	3	1	20	50	200	200	18.3333	85	316.667	300	20	200	500	300	25	20	10	20	25	200	30	50	250	500	200	200	200	300	400	200	225	480	190	180	175	100	370	150	18.75	76.25	287.5	275	180
3126	1	English	F	23	Professional certificate	United States	0	1	150	30	300	200	100	100	400	300	100	100	400	300	150	100	100	100	30	100	100	100	300	400	400	400	200	300	300	300	150	300	300	300	170	200	200	200	112.5	82.5	375	275	150
3130	1	English	M	55	Academic diploma (college/university)	USA	1	0	400	400	400	400	346.667	273.333	386.667	386.667	40	60	160	160	40	400	600	400	60	400	600	160	160	400	600	400	160	400	600	400	120	0	0	0	100	0	0	240	360	305	390	390	0
3138	1	English	M	44	Academic diploma (college/university)	USA	1	0	50	50	100	100	50	50	150	75	50	50	200	100	50	50	50	50	50	50	50	50	200	100	150	100	100	100	50	75	150	50	100	50	50	50	0	25	50	50	137.5	81.25	50
3146	1	English	M	44	Academic diploma (college/university)	Israel	1	3	250	250	300	350	133.333	166.667	283.333	316.667	100	100	300	300	100	250	200	100	200	250	200	100	200	300	350	300	300	350	350	300	100	50	150	200	100	100	150	200	162.5	187.5	287.5	325	50
3149	1	English	F	36	Academic diploma (college/university)	Canada	0	3	200	200	100	100	450	450	750	550	50	50	950	950	200	800	500	50	200	800	500	50	100	800	500	950	100	200	500	950	-100	0	0	900	-100	-600	0	900	387.5	387.5	587.5	437.5	-100
3151	1	English	F	31	Academic diploma (college/university)	Israel	1	0	40	30	150	150	20	20	300	266.667	20	20	300	300	20	40	20	20	20	30	20	20	300	150	300	300	300	150	200	300	280	110	280	280	280	120	180	280	25	22.5	262.5	237.5	110
3158	1	English	M	52	Academic diploma (college/university)	España	0	1	100	100	100	100	23.3333	10	300	166.667	50	10	500	300	100	50	10	10	100	10	10	10	100	500	100	300	100	300	100	100	0	450	90	290	0	290	90	90	42.5	32.5	250	150	0
3163	1	English	F	47	Academic diploma (college/university)	France	0	3	500	500	700	700	400	400	733.333	666.667	200	200	700	700	500	500	500	200	500	500	500	200	700	700	800	700	700	500	800	700	200	200	300	500	200	0	300	500	425	425	725	675	200
3165	1	English	M	40	Academic diploma (college/university)	colombia	1	0	650	400	750	750	383.333	400	633.333	583.333	400	300	700	600	400	650	550	200	300	400	800	100	700	750	800	400	600	750	750	400	300	100	250	200	300	350	-50	300	450	400	662.5	625	100
3182	1	English	F	43	Academic diploma (college/university)	USA	1	3	1000	800	1000	800	383.333	483.333	933.333	866.667	200	500	1000	1000	450	1000	500	200	450	800	500	500	800	1000	1000	1000	800	800	800	1000	350	0	500	800	350	0	300	500	537.5	562.5	950	850	0
3185	1	English	M	31	Academic diploma (college/university)	Israel	3	0	0	0	20	10	144.333	70	533.333	433.333	3	10	500	500	3	400	30	0	10	100	100	0	500	600	500	20	500	300	500	10	497	200	470	20	490	200	400	10	108.25	52.5	405	327.5	20
3192	1	English	F	53	Academic diploma (college/university)	USA	1	0	500	500	500	700	416.667	400	700	700	250	200	700	700	250	500	500	500	200	500	500	500	700	500	700	700	700	700	700	700	450	0	200	200	500	200	200	200	437.5	425	650	700	0
3193	1	English	F	59	Academic diploma (college/university)	ITALY	1	3	50	40	50	50	40	36.6667	60	56.6667	40	40	70	70	40	50	40	40	20	40	50	40	50	50	60	70	30	50	70	70	10	0	20	30	10	10	20	30	42.5	37.5	57.5	55	0
3202	1	English	F	43	Professional certificate	Usa	1	3	250	150	300	150	150	150	333.333	333.333	150	150	400	400	150	250	150	150	150	150	150	150	300	300	300	400	300	150	300	400	150	50	150	250	150	0	150	250	175	150	325	287.5	50
3209	1	English	M	30	Academic diploma (college/university)	Latvia	2	3	300	300	400	600	200	266.667	500	500	50	100	450	400	150	400	300	50	300	400	300	100	450	600	400	450	500	600	600	400	300	200	100	400	200	200	300	300	225	275	475	525	100
3222	1	English	F	50	Academic diploma (college/university)	Canada	1	3	250	100	500	600	176.667	125	800	816.667	200	200	900	900	80	250	250	200	75	100	100	200	700	500	800	900	700	600	850	900	620	250	550	700	625	500	750	700	195	118.75	725	762.5	250
3224	1	English	M	38	Academic diploma (college/university)	India	3	0	2	2	10	10	8	3.33333	43.3333	23.3333	10	4	50	50	10	10	4	2	4	4	2	2	50	50	30	10	50	10	10	10	40	40	26	8	46	6	8	8	6.5	3	35	20	8
3229	1	English	M	55	Academic diploma (college/university)	india	1	2	10	50	100	200	103.333	90	466.667	466.667	100	50	800	800	200	10	100	10	200	50	50	20	500	100	800	100	500	200	800	100	300	90	700	90	300	150	750	80	80	80	375	400	90
3231	1	English	F	48	High school	France	1	3	100	100	500	600	83.3333	100	533.333	533.333	100	100	600	500	50	100	100	100	100	100	100	100	500	500	500	600	500	600	600	500	450	400	400	500	400	500	500	400	87.5	100	525	550	400
3236	1	English	F	71	Academic diploma (college/university)	USA	0	3	450	450	800	800	383.333	350	816.667	683.333	300	300	800	800	450	400	450	300	450	450	300	300	800	850	800	800	800	450	800	800	350	450	350	500	350	0	500	500	400	375	812.5	712.5	350
3237	1	English	M	51	Professional certificate	ישראל	0	3	10	300	10	300	23.3333	140	283.333	300	50	400	400	200	10	10	10	50	300	10	10	400	10	150	300	400	300	400	300	200	0	140	290	350	0	390	290	-200	20	180	215	300	0
3243	1	English	F	34	Academic diploma (college/university)	USA	1	0	5	10	10	100	10	10	100	100	10	10	100	100	10	5	10	10	10	10	10	10	100	10	100	100	100	100	100	100	90	5	90	90	90	90	90	90	8.75	10	77.5	100	5
3249	1	English	F	45	Academic diploma (college/university)	USA	1	0	20	25	80	100	61.6667	93.3333	200	233.333	100	100	300	200	100	20	60	25	100	25	100	80	300	80	200	100	200	100	300	200	200	60	140	75	100	75	200	120	51.25	76.25	170	200	60
3257	1	English	M	40	Academic diploma (college/university)	USA	0	1	350	350	400	500	366.667	366.667	500	500	350	350	500	500	350	350	350	400	350	350	350	400	400	500	500	500	500	500	500	500	50	150	150	100	150	150	150	100	362.5	362.5	475	500	50
3265	1	English	F	51	Academic diploma (college/university)	Netherlands	1	3	100	50	200	200	23.3333	40	200	166.667	0	0	200	200	20	100	50	0	100	50	20	0	200	200	200	200	200	200	100	200	180	100	150	200	100	150	80	200	42.5	42.5	200	175	100
3266	1	English	F	39	Academic diploma (college/university)	France	0	3	600	400	1000	1000	366.667	333.333	1000	1000	0	0	1000	1000	600	600	500	0	400	500	500	0	1000	1000	1000	1000	1000	1000	1000	1000	400	400	500	1000	600	500	500	1000	425	350	1000	1000	400
3275	1	English	F	88	Academic diploma (college/university)	USA	0	1	200	400	800	800	233.333	333.333	866.667	866.667	300	500	1000	800	200	300	200	200	400	500	200	300	800	1000	800	800	800	800	900	900	600	700	600	600	400	300	700	600	225	350	850	850	600
3279	1	English	M	33	Academic diploma (college/university)	USA	1	0	50	50	200	250	36.6667	30	350	243.333	20	20	400	400	20	50	40	50	20	50	50	20	400	200	400	250	400	250	300	30	380	150	360	200	380	200	250	10	40	35	312.5	245	150
3288	1	English	F	31	Academic diploma (college/university)	Colombia	3	0	900	100	800	900	400	300	800	766.667	200	150	700	700	200	500	500	900	150	550	200	100	700	800	900	800	700	700	900	900	500	300	400	-100	550	150	700	800	525	250	800	800	-100
3291	1	English	F	40	Academic diploma (college/university)	United States of America	0	1	30	30	30	30	16.6667	10	36.6667	36.6667	10	10	30	30	30	10	30	10	30	10	10	10	30	30	50	30	30	30	50	30	0	20	20	20	0	20	40	20	20	15	35	35	0
3293	1	English	M	43	Academic diploma (college/university)	USA	2	0	30	75	200	500	63.3333	71.6667	433.333	433.333	15	15	500	300	15	100	30	75	15	100	75	100	500	300	200	500	300	500	500	500	485	200	170	425	285	400	425	400	55	72.5	375	450	170
3299	1	English	F	42	Academic diploma (college/university)	United States	1	3	50	100	100	200	66.6667	100	333.333	400	50	100	400	400	50	50	100	50	100	100	100	100	200	100	400	400	400	200	400	400	150	50	300	350	300	100	300	300	62.5	100	275	350	50
3310	1	English	M	32	Academic diploma (college/university)	United States	3	2	8	10	20	25	16.6667	15	66.6667	48.3333	10	15	75	60	15	25	10	8	15	15	15	10	60	65	75	20	60	25	60	25	45	40	65	12	45	10	45	15	14.5	13.75	55	42.5	12
3318	1	English	M	40	Academic diploma (college/university)	Netherlands	0	1	600	500	600	600	500	500	600	600	500	500	600	600	600	500	500	500	500	500	500	500	600	600	600	600	600	600	600	600	0	100	100	100	100	100	100	100	525	500	600	600	0
3322	1	English	M	28	Academic diploma (college/university)	Switzerland	0	1	800	800	800	800	700	700	900	833.333	700	700	900	900	800	700	700	700	800	700	700	700	800	900	900	900	800	900	900	700	0	200	200	200	0	200	200	0	725	725	875	825	0
3332	1	English	F	37	Academic diploma (college/university)	Greece	0	2	150	150	400	500	233.333	133.333	800	750	100	100	900	850	150	300	100	300	150	150	100	150	400	600	900	900	500	800	850	600	250	300	800	600	350	650	750	450	212.5	137.5	700	687.5	250
3339	1	English	F	36	Academic diploma (college/university)	Turkey	0	2	10	10	50	100	67	7	466.667	436.667	100	10	800	800	10	100	100	1	10	10	10	1	50	500	800	100	100	500	800	10	40	400	700	99	90	490	790	9	52.75	7.75	362.5	352.5	40
3353	1	English	M	34	Academic diploma (college/university)	Belgium	2	0	100	100	200	200	83.3333	116.667	283.333	250	50	150	250	300	50	150	100	50	150	150	100	50	250	350	200	250	300	250	200	200	200	200	100	200	150	100	100	150	87.5	112.5	262.5	237.5	100
3366	1	English	F	61	Professional certificate	USA	0	3	350	350	750	750	216.667	383.333	866.667	783.333	100	250	850	850	350	350	200	100	350	450	450	250	750	1000	750	850	750	750	750	850	400	650	550	750	400	300	300	600	250	375	837.5	775	400
3367	1	English	M	40	Academic diploma (college/university)	Netherlands	1	3	100	150	300	300	86.6667	103.333	366.667	333.333	50	100	400	300	10	100	200	50	10	150	200	100	300	300	400	400	300	300	400	300	290	200	200	350	290	150	200	200	90	115	350	325	200
3373	1	English	F	41	Academic diploma (college/university)	Republic of Georgia	1	2	200	300	300	400	50	50	333.333	333.333	50	50	400	400	50	200	50	50	100	300	50	0	300	300	400	300	300	400	400	300	250	100	350	250	200	100	350	300	87.5	112.5	325	350	100
3388	1	English	M	55	Academic diploma (college/university)	UK	0	3	100	100	500	500	116.667	150	750	866.667	200	200	950	900	100	100	50	200	100	200	50	200	500	800	500	950	500	800	900	900	400	700	450	750	400	600	850	700	112.5	137.5	687.5	775	400
3393	1	English	F	40	Academic diploma (college/university)	USA	2	3	40	50	50	100	40	40	116.667	100	50	50	200	100	20	50	40	50	20	50	50	50	50	100	50	200	100	100	100	100	30	50	10	150	80	50	50	50	40	42.5	100	100	10
3394	1	English	M	37	Academic diploma (college/university)	Germany	3	0	250	100	500	300	333.333	366.667	700	633.333	100	100	600	500	100	400	500	250	100	500	500	100	600	700	800	500	500	650	750	300	500	300	300	250	400	150	250	200	312.5	300	650	550	250
3399	1	English	M	42	Academic diploma (college/university)	Colombia	0	2	800	500	900	800	226.667	300	700	766.667	300	300	800	800	800	80	300	300	500	300	300	300	900	500	800	800	800	800	800	700	100	420	500	500	300	500	500	400	370	350	750	775	100
3401	1	English	F	71	High school	Canada	0	3	1	1	10	50	5	4	55	100	2	1	100	100	1	3	10	2	1	10	1	1	10	15	50	100	50	100	100	100	9	12	40	98	49	90	99	99	4	3.25	43.75	87.5	9
3405	1	English	F	42	Academic diploma (college/university)	USA	1	2	100	55	90	100	33.3333	33.3333	110	61.6667	20	25	170	80	40	100	20	40	30	55	25	45	80	90	170	80	50	100	80	55	40	-10	150	40	20	45	55	10	50	38.75	105	71.25	-10
3415	1	English	F	39	Academic diploma (college/university)	United States	1	2	2	150	5	350	56.6667	56.6667	466.667	466.667	150	150	700	700	10	2	150	10	10	150	150	10	350	5	700	350	350	350	700	350	340	3	550	340	340	200	550	340	43	80	351.25	437.5	3
3418	1	English	M	33	Academic diploma (college/university)	USA	1	3	100	10	50	25	41.6667	33.3333	1000	1000	0	0	1000	1000	100	100	25	0	50	10	50	0	1000	50	1000	1000	1000	25	1000	1000	900	-50	975	1000	950	15	950	1000	56.25	27.5	762.5	756.25	-50
3432	1	English	M	41	Academic diploma (college/university)	USA	1	0	150	150	300	300	136.667	136.667	366.667	366.667	10	10	300	300	10	150	150	250	10	150	150	250	300	300	300	500	300	300	300	500	290	150	150	250	290	150	150	250	140	140	350	350	150
3433	1	English	M	55	Academic diploma (college/university)	usa	1	0	3	5	5	10	6.66667	5.66667	20	20	5	5	20	20	5	3	10	5	5	5	10	2	20	5	20	20	20	10	20	20	15	2	10	15	15	5	10	18	5.75	5.5	16.25	17.5	2
3445	1	English	F	46	Academic diploma (college/university)	Ireland	0	2	0	50	500	100	133.333	50	700	106.667	100	50	800	150	0	300	100	0	50	100	50	0	500	800	800	500	100	100	150	70	500	500	700	500	50	0	100	70	100	50	650	105	500
3449	1	English	M	47	Academic diploma (college/university)	spain	1	0	450	300	800	500	316.667	316.667	883.333	883.333	200	200	850	850	200	450	450	300	200	300	400	350	850	800	850	950	850	500	900	900	650	350	400	650	650	200	500	550	350	312.5	862.5	787.5	350
3456	1	English	M	38	Academic diploma (college/university)	USA	0	2	600	500	700	700	533.333	633.333	800	833.333	600	600	900	900	600	600	600	400	500	700	600	600	700	800	900	700	700	800	900	800	100	200	300	300	200	100	300	200	550	600	775	800	100
3467	1	English	M	64	Academic diploma (college/university)	USA	1	3	100	50	150	150	43.3333	53.3333	150	150	50	50	200	200	30	100	50	50	10	50	100	50	100	150	150	200	50	150	200	200	70	50	100	150	40	100	100	150	57.5	52.5	150	150	50
3473	1	English	F	34	Academic diploma (college/university)	canada	1	3	10	3	250	300	13.3333	4	566.667	300	10	3	700	300	20	10	10	10	6	3	3	3	500	250	500	700	300	300	300	300	480	240	490	690	294	297	297	297	12.5	3.75	487.5	300	240
3481	1	English	F	53	Academic diploma (college/university)	Uk	0	3	500	370	500	600	416.667	400	700	766.667	100	100	650	800	500	650	500	100	370	600	500	100	500	650	800	650	600	750	750	800	0	0	300	550	230	150	250	700	437.5	392.5	650	725	0
3491	1	English	M	30	Academic diploma (college/university)	Singapore	1	2	100	40	200	400	170	140	730	730	90	200	990	990	400	100	90	20	200	40	200	20	800	200	990	400	800	400	990	400	400	100	900	380	600	360	790	380	152.5	115	597.5	647.5	100
3506	1	English	F	38	Academic diploma (college/university)	Usa	1	0	800	600	1000	900	533.333	500	999.667	866.667	400	400	999	600	400	800	700	500	400	600	600	500	999	1000	1000	1000	600	900	1000	1000	599	200	300	500	200	300	400	500	600	525	999.75	875	200
3523	1	English	F	21	Academic diploma (college/university)	United States	2	0	9	20	13	60	9.33333	18.3333	20	46.6667	9	20	20	50	9	9	9	10	20	20	20	15	20	20	13	20	50	60	60	30	11	11	4	10	30	40	40	15	9.25	18.75	18.25	50	4
3526	1	English	M	34	Academic diploma (college/university)	Latvia	0	2	500	500	500	600	350	350	600	633.333	50	50	600	700	500	500	50	500	500	500	50	500	500	600	600	600	600	600	700	600	0	100	550	100	100	100	650	100	387.5	387.5	575	625	0
3538	1	English	F	59	Academic diploma (college/university)	Israel	0	1	30	30	300	300	21	12	500	500	30	30	600	600	30	30	30	3	30	30	3	3	300	600	600	300	300	600	600	300	270	570	570	297	270	570	597	297	23.25	16.5	450	450	270
3547	1	English	F	34	Academic diploma (college/university)	Finland	0	2	400	200	600	400	170	136.667	733.333	800	10	10	800	800	400	400	10	100	200	200	10	200	600	600	800	800	400	800	800	800	200	200	790	700	200	600	790	600	227.5	152.5	700	700	200
3549	1	English	M	62	Academic diploma (college/university)	Singapore	0	1	900	800	600	980	810	103.333	783.333	933.333	500	200	500	900	900	500	980	950	800	200	10	100	600	500	950	900	980	900	900	1000	-300	0	-30	-50	180	700	890	900	832.5	277.5	737.5	945	-300
3552	1	English	M	60	Academic diploma (college/university)	Netherlands	0	3	50	25	100	150	26.6667	16.6667	183.333	91.6667	20	25	200	150	50	35	25	20	25	10	15	25	100	150	200	200	150	50	75	150	50	115	175	180	125	40	60	125	32.5	18.75	162.5	106.25	50
3567	1	English	F	67	Academic diploma (college/university)	Israel	0	2	20	75	50	500	26.6667	191.667	283.333	550	35	200	500	650	20	30	35	15	75	350	200	25	50	250	500	100	500	500	650	500	30	220	465	85	425	150	450	475	25	162.5	225	537.5	30
3597	1	English	M	45	Academic diploma (college/university)	Romania	1	0	400	100	500	400	83.3333	73.3333	400	400	50	20	400	400	50	400	100	100	20	100	100	100	400	500	400	400	400	400	400	400	350	100	300	300	380	300	300	300	162.5	80	425	400	100
3599	1	English	F	45	Academic diploma (college/university)	Belgium	0	3	80	50	120	120	3.33333	18.3333	246.667	246.667	0	50	500	500	80	0	10	0	50	0	5	50	120	120	120	500	120	120	120	500	40	120	110	500	70	120	115	450	22.5	26.25	215	215	40
3603	1	English	F	31	Academic diploma (college/university)	Czech Republic	1	2	250	150	400	400	93.3333	110	533.333	483.333	80	100	700	700	150	250	80	50	150	150	100	80	400	400	700	500	250	400	700	500	250	150	620	450	100	250	600	420	132.5	120	500	462.5	150
3618	1	English	F	40	Academic diploma (college/university)	Lithuania	0	1	990	10	900	100	33.3333	16.6667	633.333	133.333	50	30	900	100	990	50	50	0	10	30	20	0	900	900	500	500	100	100	100	200	-90	850	450	500	90	70	80	200	272.5	15	700	125	-90
3627	1	English	F	45	Academic diploma (college/university)	Canada	0	0	700	700	700	700	700	700	700	700	700	700	700	700	700	700	700	700	700	700	700	700	700	700	700	700	700	700	700	700	0	0	0	0	0	0	0	0	700	700	700	700	0
3634	1	English	M	40	Academic diploma (college/university)	USA	0	3	25	10	80	80	6.66667	3.33333	86.6667	116.667	5	0	100	150	25	10	5	5	10	5	5	0	80	80	80	100	80	100	100	150	55	70	75	95	70	95	95	150	11.25	5	85	107.5	55
3658	1	English	M	37	Academic diploma (college/university)	UK	0	2	750	750	700	800	666.667	883.333	816.667	916.667	700	900	900	950	750	700	700	600	750	900	900	850	700	850	900	700	800	900	950	900	-50	150	200	100	50	0	50	50	687.5	850	787.5	887.5	-50
3659	1	English	F	28	Academic diploma (college/university)	United States	0	3	10	20	150	150	33.3333	45	233.333	266.667	30	30	300	300	10	50	20	30	20	90	15	30	150	200	200	300	150	200	300	300	140	150	180	270	130	110	285	270	27.5	38.75	212.5	237.5	140
3674	1	English	M	52	Academic diploma (college/university)	U.S.A.	1	3	500	500	750	750	166.667	183.333	666.667	750	50	100	750	750	200	500	250	50	200	500	250	100	750	750	500	750	750	750	750	750	550	250	250	700	550	250	500	650	250	262.5	687.5	750	250
3677	1	English	M	41	Academic diploma (college/university)	India	1	3	2	3	5	5	1.66667	1.66667	8.33333	6.66667	1	1	10	5	3	2	1	1	3	3	1	1	10	5	5	10	10	5	5	5	7	3	4	9	7	2	4	4	1.75	2	7.5	6.25	3
3679	1	English	F	31	Academic diploma (college/university)	Croatia	0	3	150	100	300	200	116.667	133.333	450	433.333	100	100	600	400	150	100	150	100	100	100	200	100	300	250	500	600	200	300	600	400	150	150	350	500	100	200	400	300	125	125	412.5	375	150
3692	1	English	F	60	Academic diploma (college/university)	Israel	1	0	1	25	3	100	1.66667	96.6667	39.6667	200	2	250	100	300	2	1	1	2	250	25	15	25	100	3	4	15	300	100	150	150	98	2	3	13	50	75	135	125	1.5	78.75	30.5	175	2
3705	1	English	M	43	Professional certificate	Albania	0	2	400	450	500	550	283.333	300	500	516.667	500	500	800	800	400	150	500	200	450	150	500	250	500	300	800	400	550	300	800	450	100	150	300	200	100	150	300	200	312.5	337.5	500	525	100
3706	1	English	F	31	Academic diploma (college/university)	Albania	1	2	500	600	900	900	133.333	133.333	966.667	966.667	0	0	1000	1000	400	500	0	0	400	600	0	0	900	900	1000	1000	900	900	1000	1000	500	400	1000	1000	500	300	1000	1000	225	250	950	950	400
3708	1	English	M	40	Academic diploma (college/university)	Albania	2	1	300	100	300	500	133.333	173.333	430	266.667	100	120	590	300	200	100	300	100	300	120	100	100	300	590	300	400	300	300	500	200	100	490	0	300	0	180	400	100	175	155	397.5	325	0
3722	1	English	F	62	Professional certificate	uk	2	3	100	50	100	100	48.3333	66.6667	133.333	100	20	50	200	100	75	50	100	20	100	50	50	50	100	100	100	200	100	100	100	100	25	50	0	180	0	50	50	50	61.25	62.5	125	100	0
3729	1	English	F	31	Academic diploma (college/university)	Netherlands	1	0	200	100	600	700	166.667	216.667	683.333	666.667	150	250	750	700	150	200	200	150	250	100	200	200	750	600	700	600	700	700	700	600	600	400	500	450	450	600	500	400	175	187.5	662.5	675	400
3735	1	English	F	46	Academic diploma (college/university)	SPAIN	2	0	500	500	800	900	233.333	70	733.333	733.333	100	10	800	800	100	100	500	500	10	100	500	100	800	500	800	900	800	500	900	900	700	400	300	400	790	400	400	800	300	177.5	750	775	300
2837	2	English	M	45	High school	Germany	0	0	0	0	0	0	0		0	0	0	0	0	0	0	0	0	0	0				0	0	0	0	0	0	0	0	0	0	0	0	0				0		0	0	0
2838	2	English	F	32	Professional certificate	USA	1	2	10	10	10	10	10		16.6667	16.6667	10		30	30	10	10	10	10		10			10	10	30	10	10	10	30	10	0	0	20	0		0			10		15	15	0
2841	2	English	F	48	Academic diploma (college/university)	Germany	1	0	100	100	600	600	68.3333		600	433.333	5		600	600	5	100	100	100		100			600	600	600	600	600	600	100	600	595	500	500	500		500			76.25		600	475	500
2843	2	English	F	37	Academic diploma (college/university)	Denmark	3	2	500	400	850	950	170		780	886.667	300		990	900	10	200	300	500				400	500	850	990	850	900	860	900	950	490	650	690	350				550	252.5		797.5	902.5	350
2844	2	English	F	44	Academic diploma (college/university)	Canada	2	3	100	100	40	100	46.6667		121.667	433.333	100		300	600	30	10	100	100			100		35	30	40	300	100	600	100	600	5	20	-60	200			0		60		101.25	350	-60
2846	2	English	M	41	Academic diploma (college/university)	India	2	3	20	10	25	25	6.66667		33.3333	43.3333	10		50	50	5	5	20	10			10		30	20	25	50	30	50	25	50	25	15	5	40			15		10		31.25	38.75	5
2847	2	English	M	56	Academic diploma (college/university)	USA	1	2	100	30	300	300	21		283.333	233.333	30		300	200	3	100	30	30		30			250	300	300	300	200	300	200	300	247	200	270	270		270			40.75		287.5	250	200
2848	2	English	M	39	Academic diploma (college/university)	United States of America	1	3	450	500	600	700	300		666.667	750	300		800	800	100	450	500	300		500			400	600	800	800	700	700	750	800	300	150	300	500		200			337.5		650	737.5	150
2849	2	English	M	41	Academic diploma (college/university)	Mexico	0	3	10	10	300	600	18.3333		666.667	606.667	5		800	800	10	30	20	5	10				300	500	700	800	600	20	1000	800	290	470	680	795	590				16.25		575	605	290
2850	2	English	F	29	Academic diploma (college/university)	Usa	1	2	100	100	300	400	73.3333		400	366.667	100		500	500	20	100	100	100		100			300	300	500	400	300	400	500	300	280	200	400	300		300			80		375	375	200
2851	2	English	M	28	Academic diploma (college/university)	France	1	3	50	200	60	400	163.333		600	766.667	200		800	900	200	50	90	200		200			400	60	600	800	600	400	800	900	200	10	510	600		200			135		465	675	10
2852	2	English	M	29	Academic diploma (college/university)	Canada	1	0	600	600	600	600	733.333		733.333	733.333	600		600	600	600	600	600	1000		600			600	600	600	1000	600	600	600	1000	0	0	0	0		0			700		700	700	0
2853	2	English	M	46	Academic diploma (college/university)	USA	1	0	300	50	500	500	8		500	533.333	4		500	500	4	300	10	10		50			500	500	500	500	500	500	500	600	496	200	490	490		450			81		500	525	200
2854	2	English	M	64	Academic diploma (college/university)	Canada	0	3	25	20	30	30	10		31.6667	33.3333	10		50	50	25	10	10	10	20				30	20	25	50	30	20	30	50	5	10	15	40	10				13.75		31.25	32.5	5
2855	2	English	M	33	Academic diploma (college/university)	Brazil	1	0	400	400	800	800	366.667		866.667	600	300		800	0	300	400	400	400		400			800	800	900	900	0	800	900	900	500	400	500	500		400			375		850	650	400
2856	2	English	F	44	Academic diploma (college/university)	Spain	3	1	300	400	500	800	433.333		866.667	800	500		1000	800	500	500	300	300				400	800	1000	800	500	800	800	800	800	300	500	500	200				400	400		775	800	200
2857	2	English	F	30	Academic diploma (college/university)	Philippines	0	2	800	600	900	700	316.667		733.333	766.667	450		1000	800	800	200	450	300	600				900	400	1000	800	700	700	800	800	100	200	550	500	100				437.5		775	750	100
2858	2	English	M	50	Academic diploma (college/university)	Israel	1	0	300	300	800	800	56.6667		766.667	633.333	20		800	800	20	300	50	100		300			800	800	800	700	800	800	300	800	780	500	750	600		500			117.5		775	675	500
2859	2	English	M	60	Academic diploma (college/university)	USA	1	3	40	30	50	50	30		66.6667	66.6667	40		100	100	10	40	40	40		30			50	50	50	100	50	50	50	100	40	10	10	60		20			32.5		62.5	62.5	10
2860	2	English	M	55	Academic diploma (college/university)	USA	1	0	250	400	500	800	283.333		766.667	833.333	200		750	900	200	250	400	250		400			750	500	900	650	900	800	900	700	550	250	500	400		400			275		700	825	250
2861	2	English	M	25	Academic diploma (college/university)	India	0	3	10	15	500	500	166.667		733.333	766.667	150		800	850	10	250	100	150	15				500	750	650	800	500	600	850	850	490	500	550	650	485				127.5		675	700	490
2862	2	English	M	46	Academic diploma (college/university)	India	1	3	4	5	50	600	6.33333		600	633.333	5		800	600	10	4	4	5		5			300	50	700	800	700	600	600	600	290	46	696	795		595			5.75		462.5	625	46
2863	2	English	M	32	Academic diploma (college/university)	Sweden	0	2	20	20	35	50	13.3333		45	50	15		60	60	20	20	15	5	20				35	50	60	25	50	50	60	40	15	30	45	20	30				15		42.5	50	15
2865	2	English	M	53	Academic diploma (college/university)	Germany	2	0	800	750	1000	1000	383.333		866.667	1000	100		1000	1000	100	750	800	300			750		1000	1000	1000	600	1000	1000	1000	1000	900	250	200	300			250		487.5		900	1000	200
2867	2	English	M	62	Academic diploma (college/university)	US	1	2	50	20	100	100	30		233.333	200	20		300	300	50	50	20	20		20			200	100	300	200	200	100	300	100	150	50	280	180		80			35		200	175	50
2869	2	English	M	31	Academic diploma (college/university)	Greece	0	2	350	150	500	500	66.6667		533.333	296.667	50		800	800	350	100	50	50	150				500	600	800	200	500	40	800	50	150	500	750	150	350				137.5		525	347.5	150
2871	2	English	M	46	Professional certificate	UK	2	3	700	600	800	800	466.667		800	800	200		800	800	600	600	700	200			600		800	800	800	800	800	800	800	800	200	200	100	600			200		525		800	800	100
2872	2	English	M	58	Academic diploma (college/university)	USA	2	1	100	100	100	800	133.333		800	566.667	100		800	100	200	100	100	100			100		800	800	100	800	800	100	800	800	600	700	0	700			700		125		625	625	0
2874	2	English	M	37	Academic diploma (college/university)	UK	1	2	100	30	500	800	30		766.667	816.667	20		800	900	50	100	20	20		30			700	500	800	800	750	800	900	800	650	400	780	780		770			47.5		700	812.5	400
2877	2	English	M	41	Academic diploma (college/university)	Netherlands	2	0	1	1	1	50	1		38.3333	34	1		100	1	1	1	1	1			1		100	10	1	5	1	1	50	100	99	9	0	4			49		1		29	38	0
2879	2	English	M	59	Academic diploma (college/university)	United States	0	2	190	170	300	300	133.333		466.667	383.333	100		700	500	190	100	100	200	170				300	300	700	400	300	450	500	200	110	200	600	200	130				147.5		425	362.5	110
2880	2	English	M	46	Academic diploma (college/university)	UK	0	3	10	10	100	100	8.33333		133.333	133.333	5		200	200	10	10	10	5	10				100	100	100	200	100	100	100	200	90	90	90	195	90				8.75		125	125	90
2881	2	English	M	29	Academic diploma (college/university)	Argentina	2	0	10	20	40	50	30		90	83.3333	10		100	100	10	80	10	0			20		100	120	40	50	100	100	50	50	90	40	30	50			30		25		77.5	75	30
2882	2	English	F	51	Academic diploma (college/university)	US	0	3	15	15	20	30	13.3333		23.3333	26.6667	15		30	40	15	15	10	15	15				20	20	20	30	30	20	20	40	5	5	10	15	15				13.75		22.5	27.5	5
2883	2	English	M	44	Academic diploma (college/university)	USA	3	0	15	25	100	100	46.6667		191.667	158.333	25		200	250	25	15	100	15				25	200	175	200	100	250	150	75	100	175	160	100	85				75	38.75		168.75	143.75	85
2884	2	English	F	38	Academic diploma (college/university)	Israel	1	2	150	50	300	400	103.333		333.333	366.667	200		500	400	10	150	200	100		50			200	300	500	300	300	400	400	400	190	150	300	200		350			115		325	375	150
2885	2	English	M	20	Academic diploma (college/university)	USA	2	3	700	600	950	950	500		883.333	866.667	300		850	800	600	600	700	300			600		900	900	950	850	900	900	950	800	300	300	250	550			350		550		900	887.5	250
2886	2	English	F	51	Academic diploma (college/university)	United States	1	0	2	5	10	10	8.33333		566.667	650	5		650	650	5	2	10	10		5			650	10	650	400	650	10	650	650	645	8	640	390		5			6.75		427.5	490	8
2889	2	English	M	33	Academic diploma (college/university)	Ireland	0	2	5	50	55	200	50		216.667	250	50		250	300	5	50	50	50	50				55	200	250	200	200	250	300	200	50	150	200	150	150				38.75		176.25	237.5	50
2890	2	English	M	40	Academic diploma (college/university)	United Sates	2	3	100	100	250	500	150		566.667	566.667	250		700	700	100	100	100	250			100		500	500	250	700	500	500	500	700	400	400	150	450			400		137.5		487.5	550	150
2891	2	English	M	57	Academic diploma (college/university)	USA	2	3	0	20	5	200	58.3333		175	208.333	100		300	300	70	5	0	100			20		200	25	5	300	300	25	200	300	130	20	5	200			180		43.75		132.5	206.25	5
2893	2	English	M	34	Academic diploma (college/university)	Colombia	0	3	350	350	250	200	83.3333		300	250	150		500	500	350	50	50	150	350				250	150	250	500	200	100	150	500	-100	100	200	350	-150				150		287.5	237.5	-100
2894	2	English	M	67	Academic diploma (college/university)	Germany	0	2	2	4	4	8	3		7.66667	8	3		8	8	2	3	3	3	4				4	7	8	8	8	8	8	8	2	4	5	5	4				2.75		6.75	8	2
2895	2	English	F	32	Academic diploma (college/university)	United States	1	3	250	500	500	500	3.33333		533.333	600	0		600	600	10	250	0	0		500			500	500	500	600	500	500	700	600	490	250	500	600		0			65		525	575	250
2896	2	English	F	41	Academic diploma (college/university)	USA	1	3	20	30	100	100	15		133.333	166.667	30		200	100	5	20	10	30		30			100	100	100	200	200	100	200	100	95	80	90	170		70			16.25		125	150	80
2897	2	English	F	29	Academic diploma (college/university)	Slovenia	1	0	950	950	50	50	683.333		183.333	183.333	300		300	300	300	950	950	800		950			300	50	50	200	300	50	50	200	0	-900	-900	-600		-900			750		150	150	-900
2898	2	English	M	69	Academic diploma (college/university)	USA	1	0	25	25	75	120	33.3333		166.667	125	30		200	75	30	25	40	30		25			200	75	150	150	75	120	150	150	170	50	110	120		95			31.25		143.75	123.75	50
2900	2	English	M	50	Academic diploma (college/university)	Germany	0	2	600	500	200	200	533.333		500	533.333	400		500	500	600	600	400	600	500				200	600	500	400	200	700	500	400	-400	0	100	-200	-300				550		425	450	-400
2901	2	English	M	61	Academic diploma (college/university)	USA	1	0	50	50	100	50	35		143.333	33.6667	5		180	1	5	50	50	50		50			180	100	100	150	1	50	50	50	175	50	50	100		0			38.75		132.5	37.75	50
2902	2	English	F	31	Academic diploma (college/university)	Sri Lanka	1	3	700	800	900	1000	366.667		966.667	1000	200		1000	1000	200	700	700	200		800			900	900	1000	1000	1000	1000	1000	1000	700	200	300	800		200			450		950	1000	200
2903	2	English	F	36	Academic diploma (college/university)	United Kingdom	0	2	10	100	100	200	40		166.667	200	10		200	200	10	100	10	10	100				100	200	200	100	200	200	200	200	90	100	190	90	100				32.5		150	200	90
2904	2	English	M	42	Academic diploma (college/university)	United States	0	3	50	15	350	500	75		500	500	50		500	500	50	75	100	50	15				350	500	500	500	500	500	500	500	300	425	400	450	485				68.75		462.5	500	300
2905	2	English	F	56	Academic diploma (college/university)	UK	1	0	100	100	800	800	43.3333		800	800	15		800	800	15	100	100	15		100			800	800	800	800	800	800	800	800	785	700	700	785		700			57.5		800	800	700
2906	2	English	F	48	Academic diploma (college/university)	Turkey	0	2	1	1	200	200	1		833.333	400	1		1000	500	1	1	1	1	1				200	500	1000	1000	200	200	500	500	199	499	999	999	199				1		675	350	199
2907	2	English	F	28	Academic diploma (college/university)	Israel	1	2	100	100	150	500	13.3333		166.667	500	10		200	500	10	100	10	20		100			100	150	200	200	500	500	500	500	90	50	190	180		400			35		162.5	500	50
2908	2	English	F	51	Academic diploma (college/university)	england	0	3	150	50	350	400	66.6667		533.333	500	50		700	800	150	100	50	50	50				350	400	500	700	400	100	600	800	200	300	450	650	350				87.5		487.5	475	200
2909	2	English	F	35	Professional certificate	Germany	1	3	400	400	500	600	400		583.333	533.333	400		650	600	400	400	400	400		400			500	500	600	650	500	600	500	600	100	100	200	250		200			400		562.5	550	100
2910	2	English	M	53	Academic diploma (college/university)	Canada	1	0	250	200	300	500	200		500	600	200		600	600	200	250	200	200		200			600	300	500	400	600	500	700	500	400	50	300	200		300			212.5		450	575	50
2913	2	English	F	41	Academic diploma (college/university)	USA	0	2	900	300	900	500	766.667		933.333	733.333	700		1000	800	900	800	700	800	300				900	900	1000	900	500	600	800	800	0	100	300	100	200				800		925	675	0
2914	2	English	F	28	Academic diploma (college/university)	Singapore	2	1	150	250	400	550	136.667		466.667	466.667	250		600	500	80	250	150	80			250		400	600	400	400	400	500	550	500	320	350	250	320			300		140		450	487.5	250
2916	2	English	M	43	Academic diploma (college/university)	USA	1	2	300	400	400	600	250		633.333	700	200		700	700	250	300	200	300		400			500	400	700	700	600	600	700	800	250	100	500	400		200			262.5		575	675	100
2917	2	English	F	40	Academic diploma (college/university)	USA	0	3	20	20	50	200	13.3333		133.333	233.333	10		200	300	20	10	20	10	20				50	100	100	200	200	100	300	300	30	90	80	190	180				15		112.5	225	30
2918	2	English	M	51	Academic diploma (college/university)	Portugal	0	2	870	850	850	850	810		993.333	963.333	750		990	950	870	900	750	780	850				850	990	990	1000	850	950	950	990	-20	90	240	220	0				825		957.5	935	-20
2919	2	English	M	43	Academic diploma (college/university)	Singapore	0	3	50	20	400	600	106.667		633.333	800	200		800	800	50	20	100	200	20				400	500	600	800	600	800	800	800	350	480	500	600	580				92.5		575	750	350
2920	2	English	M	33	Academic diploma (college/university)	Romania	1	3	350	50	500	350	143.333		450	500	50		500	500	30	350	350	50		50			350	500	500	500	500	350	500	500	320	150	150	450		300			195		462.5	462.5	150
2921	2	English	M	33	Professional certificate	Argentina	3	1	300	300	100	50	183.333		166.667	150	150		150	150	100	150	300	300				300	50	150	300	100	100	150	200	50	-50	0	0	-200				-250	212.5		150	125	-200
2923	2	English	M	25	Academic diploma (college/university)	Japan	0	2	3	2	6	4	1.33333		21.6667	11.3333	1		50	20	3	2	1	1	2				6	10	50	5	4	10	20	4	3	8	49	4	2				1.75		17.75	9.5	3
2924	2	English	M	44	Academic diploma (college/university)	United States	2	3	350	100	500	350	21.6667		500	500	0		500	500	25	40	350	0			100		500	500	500	500	500	500	350	500	475	460	150	500			250		103.75		500	462.5	150
2926	2	English	F	61	Academic diploma (college/university)	France	1	3	15	8	150	300	11		466.667	633.333	8		800	800	10	15	15	8		8			300	150	300	800	300	300	800	800	290	135	285	792		292			12		387.5	550	135
2927	2	English	M	51	Academic diploma (college/university)	Canada	2	0	400	200	700	500	266.667		566.667	566.667	400		700	700	400	200	400	200			200		700	500	700	500	700	500	500	500	300	300	300	300			300		300		600	550	300
2929	2	English	F	36	Academic diploma (college/university)	Bulgaria	3	0	900	1000	900	1000	900		900	1000	900		900	1000	900	900	900	900				1000	900	900	900	900	1000	1000	1000	1000	0	0	0	0				0	900		900	1000	0
2930	2	English	M	62	Professional certificate	Canada	1	3	200	200	500	500	133.333		466.667	400	100		500	500	200	200	100	100		200			500	500	400	500	500	500	200	500	300	300	300	400		300			150		475	425	300
2932	2	English	M	28	Academic diploma (college/university)	France	1	2	200	22	600	600	233.333		750	733.333	200		750	800	300	200	200	200		22			800	600	750	700	800	600	800	600	500	400	550	500		578			225		712.5	700	400
2933	2	English	F	37	Academic diploma (college/university)	Germany	0	1	500	50	1000	1000	100		1000	1000	50		1000	1000	500	50	50	200	50				1000	1000	1000	1000	1000	1000	1000	1000	500	950	950	800	950				200		1000	1000	500
2936	2	English	M	39	Academic diploma (college/university)	UK	2	1	650	500	85	800	301.667		933.333	883.333	55		950	850	550	55	650	300			500		900	950	85	950	900	850	800	900	350	895	-565	650			300		388.75		721.25	862.5	-565
2937	2	English	M	54	Academic diploma (college/university)	Scotland	0	3	0	10	3	200	0		300	350	0		500	700	0	0	0	0	10				3	100	300	500	200	50	300	700	3	100	300	500	190				0		225.75	312.5	3
2938	2	English	F	53	Academic diploma (college/university)	Chile	1	2	700	200	1000	200	266.667		933.333	833.333	200		1000	1000	400	700	200	200		200			900	1000	1000	900	1000	200	1000	500	500	300	800	700		0			375		950	675	300
2940	2	English	M	41	Academic diploma (college/university)	US	0	0	800	800	800	800	800		800	800	800	800	800	800	800	800	800	800	800				800	800	800	800	800	800	800	800	0	0	0	0	0				800		800	800	0
2941	2	English	M	45	Academic diploma (college/university)	USA	3	0	100	100	200	200	166.667		466.667	466.667	100		400	400	100	200	200	100				100	400	500	500	200	400	500	500	200	300	300	300	100				100	150		400	400	100
2942	2	English	M	32	Academic diploma (college/university)	Brazil	1	2	400	300	800	800	250		800	783.333	300		900	950	300	400	300	150		300			800	800	900	700	800	800	950	600	500	400	600	550		500			287.5		800	787.5	400
2943	2	English	M	26	Academic diploma (college/university)	India	0	2	720	720	750	800	730		790	783.333	750		820	810	720	740	750	700	720				750	800	820	750	800	780	810	760	30	60	70	50	80				727.5		780	787.5	30
2944	2	English	M	56	Academic diploma (college/university)	USA	1	0	3	4	4	5	1.66667		3.33333	4.33333	1		3	4	1	3	3	1		4			3	4	4	3	4	5	5	4	2	1	1	2		1			2		3.5	4.5	1
2945	2	English	M	52	Academic diploma (college/university)	USA	1	0	300	300	600	600	333.333		700	700	400		800	800	400	300	300	300		300			800	600	600	700	800	600	600	700	400	300	300	400		300			325		675	675	300
2946	2	English	M	42	Professional certificate	USA	1	0	200	200	500	650	145		866.667	883.333	35		850	850	35	200	250	150		200			850	500	850	900	850	650	900	900	815	300	600	750		450			158.75		775	825	300
2947	2	English	F	44	Academic diploma (college/university)	UK	3	1	3	2	6	3	5		13.3333	4.33333	5		20	3	5	5	5	3				2	10	20	10	6	5	3	5	3	5	15	5	3				1	4.5		11.5	4	3
2948	2	English	M	33	Academic diploma (college/university)	Uk	2	0	600	600	800	700	533.333		766.667	700	500		800	800	500	600	600	500			600		800	800	800	700	800	600	700	700	300	200	200	200			100		550		775	700	200
2949	2	English	F	51	Academic diploma (college/university)	United States	1	3	10	25	150	650	23.3333		533.333	666.667	25		600	750	30	10	15	25		25			500	150	500	600	500	650	750	750	470	140	485	575		625			20		437.5	662.5	140
2950	2	English	F	63	Academic diploma (college/university)	USA	1	2	100	100	500	300	233.333		666.667	433.333	500		1000	500	100	100	500	100		100			500	500	1000	500	300	300	500	500	400	400	500	400		200			200		625	400	400
2951	2	English	F	30	Academic diploma (college/university)	Netherlands	3	0	0	0	5	5	6		46.6667	46.6667	6		100	100	6	10	2	0				0	100	20	20	5	100	20	20	5	94	10	18	5				5	4.5		36.25	36.25	5
2952	2	English	F	37	Academic diploma (college/university)	France	1	2	140	130	300	600	180		600	600	130		600	600	280	140	130	130		130			600	300	600	600	600	600	600	600	320	160	470	470		470			170		525	600	160
2954	2	English	M	37	Academic diploma (college/university)	Germany	0	1	100	100	200	300	133.333		333.333	400	100		300	400	100	100	200	100	100				200	300	400	300	300	400	400	400	100	200	200	200	200				125		300	375	100
2955	2	English	F	46	Academic diploma (college/university)	Austria	1	0	350	300	500	500	166.667		483.333	433.333	100		500	600	100	350	300	100		300			500	500	600	350	600	500	400	300	400	150	300	250		200			212.5		487.5	450	150
2956	2	English	F	42	Academic diploma (college/university)	serbia	1	2	1	5	2	5	1		7.33333	8.33333	1		10	10	0	1	1	2		5			2	2	10	10	10	5	10	5	2	1	9	8		0			1		6	7.5	1
2958	2	English	M	49	Academic diploma (college/university)	chile	0	2	400	400	800	800	466.667		933.333	866.667	400		1000	1000	400	600	400	400	400				800	1000	1000	800	800	1000	1000	600	400	400	600	400	400				450		900	850	400
2959	2	English	F	55	Academic diploma (college/university)	Germany	2	3	50	50	300	300	36.6667		300	300	10		300	300	50	50	50	10			50		300	300	300	300	300	300	300	300	250	250	250	290			250		40		300	300	250
2960	2	English	M	36	Academic diploma (college/university)	Uk	0	3	200	150	300	250	116.667		450	383.333	100		600	400	200	100	150	100	150				300	350	400	600	250	350	400	400	100	250	250	500	100				137.5		412.5	350	100
2961	2	English	F	31	Academic diploma (college/university)	Ireland	3	0	250	250	500	750	83.3333		500	500	50		500	500	50	100	100	250				250	500	500	500	500	500	500	500	750	450	400	400	250				500	125		500	562.5	250
2962	2	English	M	45	Professional certificate	Egypt	2	3	0	3	1	4	0.333333		3.66667	4.33333	0		5	5	1	0	0	0			3		3	3	1	5	4	4	4	5	2	3	1	5			1		0.25		3	4.25	1
2963	2	English	F	50	Academic diploma (college/university)	El salvador	0	2	750	750	90	900	53.3333		73.3333	900	60		90	900	750	50	60	50	750				90	60	90	70	900	900	900	900	-660	10	30	20	150				227.5		77.5	900	-660
2965	2	English	F	28	Academic diploma (college/university)	Greece	0	3	10	500	500	1000	100		800	800	0		900	900	10	0	300	0	500				500	500	1000	900	1000	500	1000	900	490	500	700	900	500				77.5		725	850	490
2966	2	English	F	39	Academic diploma (college/university)	Israel	1	2	300	30	850	600	56.6667		800	766.667	100		900	800	50	300	100	20		30			700	850	900	800	700	600	800	800	650	550	800	780		570			117.5		812.5	725	550
2967	2	English	M	51	Academic diploma (college/university)	Oman	1	3	3	1	3	100	6.66667		140	300	10		300	400	10	3	0	10		1			20	3	100	300	100	100	400	400	10	0	100	290		99			5.75		105.75	250	0
2968	2	English	M	33	Academic diploma (college/university)	Slovakia	2	3	600	300	800	650	266.667		600	633.333	200		600	650	300	300	600	200			300		600	600	800	600	600	650	650	650	300	300	200	400			350		350		650	637.5	200
2969	2	English	F	34	Academic diploma (college/university)	Japan	3	2	5	5	50	50	26.6667		166.667	66.6667	10		200	100	20	50	10	5				5	100	200	200	50	50	50	100	50	80	150	190	45				45	21.25		137.5	62.5	45
2970	2	English	M	61	Academic diploma (college/university)	USA	0	3	3	5	10	20	6.66667		18.3333	20	2		20	20	3	8	10	2	5				10	15	20	20	20	20	20	20	7	7	10	18	15				5.75		16.25	20	7
2971	2	English	M	35	Academic diploma (college/university)	India	0	3	1	1	2	5	0		6.66667	5.33333	0		10	10	1	0	0	0	1				2	5	5	10	5	5	1	10	1	5	5	10	4				0.25		5.5	5.25	1
2972	2	English	M	40	Academic diploma (college/university)	UK	0	2	250	250	600	600	250		783.333	666.667	200		850	900	250	400	200	150	250				600	900	850	600	600	850	900	250	350	500	650	450	350				250		737.5	650	350
2973	2	English	M	54	Academic diploma (college/university)	India	1	2	15	20	80	80	4.66667		93.3333	76.6667	2		100	50	7	15	2	5		20			100	80	100	80	100	80	50	80	93	65	98	75		60			7.25		90	77.5	65
2974	2	English	M	50	Academic diploma (college/university)	Spain	2	3	800	200	800	800	266.667		666.667	800	200		800	800	400	200	800	200			200		800	400	800	800	800	800	800	800	400	200	0	600			600		400		700	800	0
2975	2	English	M	69	Academic diploma (college/university)	usa	3	1	10	10	250	250	25.3333		416.667	250	25		500	250	1	25	50	10				10	250	500	500	250	250	250	250	250	249	475	450	240				240	21.5		375	250	240
2976	2	English	M	29	Professional certificate	Brazil	3	0	100	150	180	250	170		286.667	220	100		250	300	100	200	210	100				150	250	300	310	180	300	210	150	250	150	100	100	80				100	152.5		260	227.5	80
2977	2	English	F	25	Academic diploma (college/university)	USA	1	3	200	200	400	500	103.333		533.333	533.333	10		500	600	100	200	200	10		200			500	400	600	500	500	500	500	600	400	200	400	490		300			127.5		500	525	200
2979	2	English	F	60	Academic diploma (college/university)	Usa	1	0	25	50	150	250	66.6667		316.667	333.333	75		400	400	75	25	50	75		50			400	150	250	300	400	250	300	300	325	125	200	225		200			56.25		275	312.5	125
2981	2	English	M	38	Academic diploma (college/university)	USA	1	0	200	200	450	600	200		600	500	150		600	600	150	200	200	250		200			600	450	600	600	600	600	300	600	450	250	400	350		400			200		562.5	525	250
2982	2	English	M	61	Academic diploma (college/university)	United States	2	0	500	500	500	500	500		500	500	500		500	500	500	500	500	500			500		500	500	500	500	500	500	500	500	0	0	0	0			0		500		500	500	0
2983	2	English	F	30	Academic diploma (college/university)	UK	1	0	400	400	800	800	233.333		800	800	200		800	800	200	400	300	200		400			800	800	800	800	800	800	800	800	600	400	500	600		400			275		800	800	400
2984	2	English	F	51	Academic diploma (college/university)	USA	1	0	300	300	650	650	136.667		616.667	633.333	10		650	650	10	300	100	300		300			650	650	500	700	650	650	500	750	640	350	400	400		350			177.5		625	637.5	350
2985	2	English	F	39	Academic diploma (college/university)	Australia	2	0	400	500	400	600	250		516.667	600	100		400	600	100	400	400	250			500		400	650	400	500	600	600	600	600	300	250	0	250			100		287.5		487.5	600	0
2986	2	English	F	27	Academic diploma (college/university)	Spain	1	3	400	500	900	900	333.333		966.667	1000	100		900	1000	400	400	500	100		500			1000	900	1000	900	1000	900	1000	1000	600	500	500	800		400			350		950	975	500
2987	2	English	M	47	Academic diploma (college/university)	Switzerland	0	3	100	100	1000	1000	66.6667		1000	1000	0		1000	1000	100	100	100	0	100				1000	1000	1000	1000	1000	1000	1000	1000	900	900	900	1000	900				75		1000	1000	900
2988	2	English	M	28	Academic diploma (college/university)	Israel	0	2	500	600	80	800	300		800	833.333	200		800	900	500	500	200	200	600				80	800	800	800	800	800	900	800	-420	300	600	600	200				350		620	825	-420
2989	2	English	F	50	Academic diploma (college/university)	USA	2	3	20	20	30	25	51.6667		83.3333	40	50		100	50	75	30	20	50			20		100	50	30	100	40	30	25	50	25	20	10	50			5		43.75		70	36.25	10
2990	2	English	M	22	Academic diploma (college/university)	Greece	0	2	3	3	6	10	2.66667		10.3333	10	4		15	12	3	3	4	1	3				6	6	15	10	10	8	12	10	3	3	11	9	7				2.75		9.25	10	3
2991	2	English	M	43	Academic diploma (college/university)	United States	1	2	25	40	50	100	60		266.667	116.667	40		500	200	100	25	40	40		40			200	50	500	100	100	100	200	50	100	25	460	60		60			51.25		212.5	112.5	25
2992	2	English	F	30	Academic diploma (college/university)	Usa	1	3	150	75	300	150	69.6667		433.333	533.333	100		600	700	9	150	100	100		75			300	300	400	600	300	150	600	700	291	150	300	500		75			89.75		400	437.5	150
2994	2	English	M	31	Academic diploma (college/university)	The Netherlands	1	3	15	20	20	100	13.3333		286.667	290	20		800	800	10	15	10	20		20			40	20	20	800	50	100	20	800	30	5	10	780		80			13.75		220	242.5	5
2995	2	English	M	50	Academic diploma (college/university)	USA	0	3	500	500	750	750	250		733.333	733.333	50		700	700	500	500	200	50	500				750	800	700	700	750	800	700	700	250	300	500	650	250				312.5		737.5	737.5	250
2996	2	English	F	42	Academic diploma (college/university)	Uk	1	3	500	500	500	800	550		766.667	900	500		900	900	750	500	400	500		500			900	500	500	900	900	800	900	900	150	0	100	400		300			537.5		700	875	0
2997	2	English	F	29	Academic diploma (college/university)	CANADA	1	0	700	800	800	900	120		766.667	800	50		800	800	50	700	300	10		800			800	800	900	600	800	900	900	700	750	100	600	590		100			265		775	825	100
2998	2	English	F	39	Academic diploma (college/university)	Hong Kong	1	3	18	15	35	35	9.33333		73.3333	31	10		100	35	10	18	8	10		15			35	35	85	100	20	35	38	35	25	17	77	90		20			11.5		63.75	32	17
2999	2	English	M	46	Academic diploma (college/university)	usa	2	1	5	10	30	150	21.6667		93.3333	83.3333	10		100	50	40	10	5	15			10		80	100	30	100	100	50	150	100	40	90	25	85			140		17.5		77.5	100	25
3000	2	English	F	42	Academic diploma (college/university)	Ireland	1	0	10	10	10	50	10		73.3333	100	10		100	100	10	10	10	10		10			100	10	20	100	100	50	100	100	90	0	10	90		40			10		57.5	87.5	0
3002	2	English	M	46	Academic diploma (college/university)	USA	1	3	3	50	50	250	9.33333		158.333	366.667	20		300	300	5	3	3	20		50			75	50	100	300	300	250	500	300	70	47	97	280		200			7.75		131.25	337.5	47
3003	2	English	M	35	Professional certificate	India	2	3	25	50	200	300	26.6667		300	333.333	10		300	450	20	50	25	10			50		300	300	200	300	300	250	300	450	280	250	175	290			250		26.25		275	325	175
3005	2	English	F	53	Academic diploma (college/university)	Latvia	1	2	900	300	500	900	416.667		900	900	300		900	900	350	900	300	600		300			900	500	900	900	900	900	900	900	550	-400	600	300		600			537.5		800	900	-400
3006	2	English	F	51	Academic diploma (college/university)	Canada	1	3	35	50	39	150	25.3333		144.667	366.667	19		250	400	21	35	36	19		50			28	39	156	250	300	150	400	400	7	4	120	231		100			27.75		118.25	312.5	4
3007	2	English	M	30	Academic diploma (college/university)	Brazil	1	2	100	300	100	500	116.667		766.667	633.333	50		900	900	100	100	50	200		300			500	100	900	900	500	500	900	500	400	0	850	700		200			112.5		600	600	0
3008	2	English	F	64	Academic diploma (college/university)	USA	2	0	800	800	950	950	166.667		900	916.667	50		900	900	50	400	800	50			800		900	900	950	900	900	950	950	900	850	500	150	850			150		325		912.5	925	150
3009	2	English	F	33	Academic diploma (college/university)	United States	2	3	125	75	150	150	83.3333		175	216.667	50		200	250	75	125	125	50			75		150	175	150	200	200	200	150	250	75	50	25	150			75		93.75		168.75	200	25
3010	2	English	M	57	Academic diploma (college/university)	USA	2	0	500	500	750	1000	233.333		900	1000	100		1000	1000	100	500	500	100			500		1000	1000	750	700	1000	1000	1000	1000	900	500	250	600			500		300		862.5	1000	250
3011	2	English	F	31	Academic diploma (college/university)	Argentina (currently stranded in France)	0	1	100	100	300	300	10		300	333.333	10		300	300	100	10	10	10	100				300	300	300	300	300	300	300	400	200	290	290	290	200				32.5		300	325	200
3013	2	English	M	51	Academic diploma (college/university)	Usa	0	2	10	100	30	500	45		550	666.667	25		750	750	10	100	25	10	100				30	500	750	400	500	750	750	500	20	400	725	390	400				36.25		420	625	20
3014	2	English	M	33	Academic diploma (college/university)	United Kingdom	2	3	50	25	100	150	35		216.667	216.667	5		250	250	50	50	50	5			25		250	150	100	250	250	150	150	250	200	100	50	245			125		38.75		187.5	200	50
3016	2	English	M	34	Academic diploma (college/university)	Colombia	0	3	300	300	500	500	233.333		566.667	566.667	100		500	500	300	300	300	100	300				500	600	600	500	500	600	600	500	200	300	300	400	200				250		550	550	200
3018	2	English	F	44	Academic diploma (college/university)	israel	0	3	50	10	100	20	116.667		266.667	83.3333	50		300	100	50	100	200	50	10				100	200	300	300	20	50	100	100	50	100	100	250	10				100		225	67.5	50
3019	2	English	M	46	Academic diploma (college/university)	Canada	2	3	500	200	700	800	300		566.667	633.333	300		700	700	300	300	500	300			200		500	500	700	700	500	700	800	700	200	200	200	400			600		350		600	675	200
3020	2	English	M	44	Academic diploma (college/university)	australia	1	3	250	150	500	500	216.667		566.667	566.667	250		700	700	150	250	250	250		150			500	500	500	700	500	500	500	700	350	250	250	450		350			225		550	550	250
3022	2	English	M	59	Academic diploma (college/university)	US	2	0	100	100	200	200	100		200	200	100		200	200	100	100	100	100			100		200	200	200	200	200	200	200	200	100	100	100	100			100		100		200	200	100
3023	2	English	M	46	Academic diploma (college/university)	Israel	1	3	70	70	100	150	70		166.667	150	60		200	150	80	70	70	60		70			200	100	100	200	200	150	100	150	120	30	30	140		80			70		150	150	30
3024	2	English	M	35	Academic diploma (college/university)	Germany	1	2	200	200	500	600	83.3333		566.667	750	100		600	750	50	200	100	100		200			500	500	600	600	700	600	750	800	450	300	500	500		400			112.5		550	712.5	300
3025	2	English	M	43	Academic diploma (college/university)	Ecuador	2	3	1000	20	100	1000	270		866.333	1000	300		1000	1000	10	500	1000	300			20		600	999	100	1000	1000	1000	1000	1000	590	499	-900	700			980		452.5		674.75	1000	-900
3026	2	English	F	31	Academic diploma (college/university)	Turkey	2	3	700	300	1000	1000	300		990	960	100		990	990	300	500	700	100			300		990	990	1000	990	990	900	1000	990	690	490	300	890			700		400		992.5	970	300
3027	2	English	F	23	Academic diploma (college/university)	Spain	1	3	200	50	300	150	283.333		400	233.333	150		300	300	500	200	200	150		50			600	300	300	300	200	150	200	300	100	100	100	150		100			262.5		375	212.5	100
3028	2	English	F	30	Academic diploma (college/university)	United States	1	0	100	100	250	500	100		666.667	500	100		1000	500	100	100	100	100		100			1000	250	500	500	500	500	500	500	900	150	400	400		400			100		562.5	500	150
3029	2	English	F	42	Academic diploma (college/university)	Colombia	1	3	100	100	100	300	76.6667		333.333	400	100		600	600	30	100	100	100		100			100	100	300	600	300	300	300	600	70	0	200	500		200			82.5		275	375	0
3030	2	English	M	51	Academic diploma (college/university)	USA	3	2	15	15	80	200	29		149	150	30		234	150	27	30	30	15				15	113	100	234	80	200	100	150	200	86	70	204	65				185	25.5		131.75	162.5	65
3031	2	English	M	34	Professional certificate	Canada	2	3	30	20	50	100	16.6667		53.3333	50	10		60	50	20	20	30	10			20		50	50	50	60	50	50	100	50	30	30	20	50			80		20		52.5	62.5	20
3032	2	English	F	27	Academic diploma (college/university)	Italy	2	3	5	0	600	750	8.33333		783.333	783.333	10		850	850	15	0	5	10			0		750	750	600	850	750	750	750	850	735	750	595	840			750		7.5		737.5	775	595
3033	2	English	F	51	Academic diploma (college/university)	Germany	1	3	100	100	100	400	56.6667		333.333	266.667	50		400	200	20	100	100	50		100			200	100	400	400	200	400	400	200	180	0	300	350		300			67.5		275	300	0
3034	2	English	M	40	Academic diploma (college/university)	United States of America	3	1	200	200	500	500	100		533.333	500	100		600	500	100	100	100	200				200	500	600	500	500	500	500	500	500	400	500	400	300				300	125		525	500	300
3035	2	English	F	54	Academic diploma (college/university)	USA	0	0	400	150	800	400	366.667		766.667	633.333	400	150	800	400	400	500	400	200	150				800	900	800	600	400	600	800	500	400	400	400	400	250				375		775	575	400
3036	2	English	F	32	Academic diploma (college/university)	The Netherlands	3	1	10	100	50	200	5.33333		133.333	150	5		200	200	10	5	1	10				100	100	200	100	50	100	200	150	200	90	195	99	40				100	6.5		112.5	162.5	40
3037	2	English	F	38	Academic diploma (college/university)	Croatia	1	2	10	10	10	10	3.66667		83.3333	83.3333	0		100	100	1	10	0	10		10			100	10	100	50	100	10	100	50	99	0	100	40		0			5.25		65	65	0
3038	2	English	M	53	Academic diploma (college/university)	Czech Republic	1	0	700	500	700	700	500		700	700	500		700	700	500	700	500	500		500			700	700	700	700	700	700	700	700	200	0	200	200		200			550		700	700	0
3039	2	English	F	47	Academic diploma (college/university)	United States	1	3	750	600	850	850	566.667		850	850	500		850	850	600	750	600	500		600			850	850	850	850	850	850	850	850	250	100	250	350		250			612.5		850	850	100
3040	2	English	F	48	Academic diploma (college/university)	USA	3	0	60	60	30	60	22.6667		73.3333	60	8		100	60	8	30	30	60				60	100	60	60	30	60	60	60	60	92	30	30	-30				0	32		62.5	60	-30
3042	2	English	M	39	Academic diploma (college/university)	United Kingdom	2	0	700	700	800	800	533.333		733.333	766.667	500		900	800	500	600	700	500			700		900	700	800	600	800	800	800	700	400	100	100	100			100		575		750	775	100
3043	2	English	M	41	Professional certificate	India	1	2	150	150	300	400	20		333.333	366.667	10		500	400	50	150	10	0		150			300	300	500	200	300	400	400	400	250	150	490	200		250			52.5		325	375	150
3044	2	English	F	27	Academic diploma (college/university)	UK	1	3	750	750	850	850	733.333		910	900	600		850	850	750	750	850	600		750			900	850	980	850	900	850	950	850	150	100	130	250		100			737.5		895	887.5	100
3045	2	English	F	52	Academic diploma (college/university)	Romania	0	3	500	200	800	800	200		833.333	866.667	0		900	1000	500	300	300	0	200				800	800	800	900	800	800	800	1000	300	500	500	900	600				275		825	850	300
3046	2	English	M	49	Academic diploma (college/university)	United Kingdom	0	3	20	20	30	40	13.3333		175	350	20		400	400	20	10	10	20	20				30	100	25	400	40	400	250	400	10	90	15	380	20				15		138.75	272.5	10
3047	2	English	F	33	Academic diploma (college/university)	Germany	1	3	50	100	150	350	60		366.667	366.667	100		500	400	50	50	30	100		100			300	150	300	500	350	350	350	400	250	100	270	400		250			57.5		312.5	362.5	100
3048	2	English	M	32	Academic diploma (college/university)	Switzerland	1	0	400	400	700	800	333.333		733.333	766.667	200		600	700	200	400	400	400		400			600	700	800	800	700	800	800	800	400	300	400	400		400			350		725	775	300
3050	2	English	F	33	Academic diploma (college/university)	Indonesia	1	3	20	10	100	500	40		166.667	333.333	10		200	500	100	20	10	10		10			200	100	100	200	200	500	300	500	100	80	90	190		490			35		150	375	80
3052	2	English	F	30	Academic diploma (college/university)	U.K.	1	0	750	600	850	800	416.667		783.333	800	250		750	800	250	750	750	250		600			750	850	850	750	800	800	800	800	500	100	100	500		200			500		800	800	100
3053	2	English	M	51	Academic diploma (college/university)	denmark	0	3	50	50	400	400	18.3333		500	370	50		600	600	50	0	5	50	50				400	400	500	600	400	10	500	600	350	400	495	550	350				26.25		475	377.5	350
3054	2	English	M	45	Professional certificate	Canada	0	2	10	10	100	100	6.66667		566.667	566.667	10		1000	1000	10	10	10	0	10				100	200	1000	500	100	200	1000	500	90	190	990	500	90				7.5		450	450	90
3055	2	English	M	55	Academic diploma (college/university)	Singapore	1	2	5	10	25	25	8.33333		50	50	5		50	50	10	5	5	10		10			50	25	50	50	50	25	50	50	40	20	45	40		15			7.5		43.75	43.75	20
3056	2	English	M	36	Academic diploma (college/university)	India	0	3	300	300	400	400	133.333		500	533.333	200		800	800	300	100	100	200	300				400	300	400	800	400	400	400	800	100	200	300	600	100				175		475	500	100
3057	2	English	F	66	Academic diploma (college/university)	USA	0	3	1	1	10	5	0.666667		20	11.6667	0		20	20	1	1	1	0	1				10	20	20	20	5	5	10	20	9	19	19	20	4				0.75		17.5	10	9
3058	2	English	M	51	Academic diploma (college/university)	Sweden	1	0	200	250	300	300	166.667		333.333	333.333	100		300	300	100	200	300	100		250			300	300	400	300	300	300	400	300	200	100	100	200		50			175		325	325	100
3060	2	English	M	59	Academic diploma (college/university)	USA	1	0	100	200	200	500	133.333		500	500	100		500	500	100	100	100	200		200			500	200	500	500	500	500	500	500	400	100	400	300		300			125		425	500	100
3061	2	English	F	26	Academic diploma (college/university)	Canada	1	2	150	150	300	400	100		366.667	366.667	100		400	400	50	150	100	150		150			300	300	400	400	300	400	400	400	250	150	300	250		250			112.5		350	375	150
3062	2	English	F	38	Academic diploma (college/university)	USA	1	0	650	300	750	650	333.333		600	683.333	400		750	750	400	650	500	100		300			750	750	750	300	750	650	800	500	350	100	250	200		350			412.5		637.5	675	100
3063	2	English	M	43	Academic diploma (college/university)	Israel	0	3	30	25	50	60	38.3333		63.3333	56.6667	40		70	60	30	40	35	40	25				50	60	60	70	60	40	70	60	20	20	25	30	35				36.25		60	57.5	20
3064	2	English	F	42	Academic diploma (college/university)	Mexico	0	2	5	50	5	200	8.33333		23.3333	166.667	10		30	200	5	10	10	5	50				5	20	30	20	200	200	200	100	0	10	20	15	150				7.5		18.75	175	0
3065	2	English	F	29	Academic diploma (college/university)	Turkey	1	2	600	600	600	600	333.333		933.333	1000	300		1000	1000	400	600	300	300		600			800	600	1000	1000	1000	600	1000	1000	400	0	700	700		0			400		850	900	0
3066	2	English	M	35	Academic diploma (college/university)	France	1	0	100	100	100	700	86.6667		466.667	533.333	10		700	700	10	100	50	200		100			700	100	200	500	700	700	700	200	690	0	150	300		600			90		375	575	0
3067	2	English	F	50	Academic diploma (college/university)	Japan	2	3	500	200	500	500	200		333.333	366.667	100		300	300	200	300	500	100			200		300	400	500	300	500	300	500	300	100	100	0	200			300		275		375	400	0
3070	2	English	M	57	Academic diploma (college/university)	Canada	1	0	1	1	1	2	0.333333		1.33333	1.33333	0		1	1	0	1	1	0		1			1	1	2	1	1	2	2	1	1	0	1	1		1			0.5		1.25	1.5	0
3071	2	English	F	30	Academic diploma (college/university)	India	1	2	200	400	300	700	176.667		700	766.667	100		800	700	30	200	100	400		400			600	300	800	700	700	700	700	900	570	100	700	300		300			182.5		600	750	100
3072	2	English	F	56	Academic diploma (college/university)	Canada	0	3	200	100	500	400	216.667		600	466.667	100		600	400	200	300	250	100	100				500	600	600	600	400	500	500	400	300	300	350	500	300				212.5		575	450	300
3073	2	English	F	50	Academic diploma (college/university)	Canada	0	2	800	800	1000	1000	500		966.667	966.667	500		1000	1000	800	500	500	500	800				1000	900	1000	1000	1000	900	1000	1000	200	400	500	500	200				575		975	975	200
3074	2	English	M	26	Academic diploma (college/university)	Macedonia	2	3	100	100	350	500	70		500	500	10		500	500	100	100	100	10			100		500	500	350	500	500	500	500	500	400	400	250	490			400		77.5		462.5	500	250
3075	2	English	M	44	Academic diploma (college/university)	United States	1	2	20	20	100	200	25		166.667	266.667	5		200	200	20	20	5	50		20			100	100	200	200	100	200	200	500	80	80	195	150		180			23.75		150	250	80
3076	2	English	M	33	Academic diploma (college/university)	USA	0	3	300	100	570	700	100		660	886.333	95		780	959	300	160	45	95	100				570	500	700	780	700	800	900	959	270	340	655	685	600				150		637.5	839.75	270
3077	2	English	M	24	Academic diploma (college/university)	Israel	1	3	30	50	50	100	30		266.667	300	50		500	400	20	30	20	50		50			200	50	100	500	300	100	200	400	180	20	80	450		50			30		212.5	250	20
3078	2	English	M	43	Academic diploma (college/university)	UK	0	1	300	250	500	600	300		600	566.667	300		600	600	300	300	300	300	250				500	600	600	600	600	600	600	500	200	300	300	300	350				300		575	575	200
3080	2	English	F	64	Academic diploma (college/university)	Sweden	0	3	10	10	400	400	10		500	433.333	10		600	500	10	10	10	10	10				400	500	400	600	400	400	400	500	390	490	390	590	390				10		475	425	390
3081	2	English	M	53	Academic diploma (college/university)	Indonesia	0	2	50	50	200	300	70		444.333	433.333	10		500	500	50	150	10	50	50				200	333	500	500	300	300	500	500	150	183	490	450	250				65		383.25	400	150
3082	2	English	F	35	Academic diploma (college/university)	The Netherlands	0	3	500	300	800	800	283.333		733.333	766.667	150		700	800	500	500	200	150	300				800	800	700	700	800	800	700	800	300	300	500	550	500				337.5		750	775	300
3083	2	English	M	32	Academic diploma (college/university)	Netherlands	1	2	300	300	900	800	183.333		950	916.667	100		1000	1000	250	300	100	200		300			900	900	1000	950	950	800	1000	800	650	600	900	750		500			212.5		937.5	887.5	600
3084	2	English	F	37	Academic diploma (college/university)	USA	1	2	650	600	800	900	433.333		866.667	883.333	400		900	900	500	650	400	400		600			850	800	900	850	850	900	900	900	350	150	500	450		300			487.5		850	887.5	150
3085	2	English	F	31	Academic diploma (college/university)	Belgium	2	3	25	50	100	150	10		116.667	166.667	10		150	200	10	10	25	10			50		100	100	100	150	100	200	150	200	90	90	75	140			100		13.75		112.5	162.5	75
3086	2	English	F	43	Academic diploma (college/university)	South Africa	1	3	400	300	900	950	93.3333		866.667	933.333	10		900	950	70	400	200	10		300			900	900	800	900	950	950	900	950	830	500	600	890		650			170		875	937.5	500
3087	2	English	F	51	Academic diploma (college/university)	India	2	0	1	2	2	6	4.33333		15.3333	16	5		20	20	5	6	1	2			2		20	14	2	12	20	12	6	16	15	8	1	10			4		3.5		12	13.5	1
3088	2	English	F	64	Academic diploma (college/university)	USA	3	1	200	100	300	400	100		333.333	300	100		400	200	100	100	100	200				100	300	400	300	300	300	200	400	400	200	300	200	100				300	125		325	325	100
3089	2	English	M	26	Academic diploma (college/university)	Colombia	3	1	10	10	100	200	70		233.333	200	100		300	200	100	100	10	10				10	200	300	200	100	200	200	200	200	100	200	190	90				190	55		200	200	90
3090	2	English	F	28	Academic diploma (college/university)	Portugal	0	3	300	300	650	700	330		816.667	893.333	340		900	980	300	400	250	340	300				650	750	800	900	700	750	950	980	350	350	550	560	400				322.5		775	845	350
3092	2	English	M	30	Academic diploma (college/university)	Denmark	2	0	50	50	150	200	50		200	233.333	50		200	200	50	50	50	50			50		200	200	150	200	200	300	200	200	150	150	100	150			150		50		187.5	225	100
3093	2	English	F	44	Academic diploma (college/university)	Italy	3	2	5	5	100	100	36.6667		183.333	83.3333	10		200	100	50	50	10	5				5	150	200	200	100	50	100	100	100	100	150	190	95				95	28.75		162.5	87.5	95
3095	2	English	M	41	Academic diploma (college/university)	canada	1	3	1000	900	1000	900	966.667		1000	933.333	900		1000	900	1000	1000	1000	900		900			1000	1000	1000	1000	900	900	1000	900	0	0	0	100		0			975		1000	925	0
3097	2	English	M	27	Academic diploma (college/university)	Sri Lanka	1	3	20	50	200	400	63.3333		666.667	733.333	20		800	800	50	20	120	20		50			800	200	400	800	800	400	600	800	750	180	280	780		350			52.5		550	650	180
3098	2	English	F	41	Academic diploma (college/university)	USA	0	2	500	700	900	900	266.667		863.333	999	300		990	999	500	300	300	200	700				900	900	990	700	900	999	999	999	400	600	690	500	200				325		872.5	974.25	400
3099	2	English	F	38	Academic diploma (college/university)	USA	0	3	15	6	30	15	3.66667		31.6667	25	3		40	30	15	3	5	3	6				30	30	25	40	15	15	30	30	15	27	20	37	9				6.5		31.25	22.5	15
3100	2	English	F	39	Academic diploma (college/university)	United Arab Emirates	3	2	0	0	5	3	1		10	8.33333	0		10	10	2	1	0	0				0	10	10	10	5	10	5	10	3	8	9	10	5				3	0.75		8.75	7	5
3101	2	English	M	29	Academic diploma (college/university)	Malta	1	3	70	20	100	200	13.3333		166.667	233.333	10		250	200	10	70	20	10		20			50	100	200	250	250	200	250	200	40	30	180	240		180			27.5		150	225	30
3102	2	English	F	62	High school	United States	1	2	200	300	400	850	333.333		816.667	733.333	300		950	900	400	200	300	300		300			800	400	950	700	500	850	900	800	400	200	650	400		550			300		712.5	762.5	200
3104	2	English	M	32	Academic diploma (college/university)	India	0	1	0	0	0	1	0		8.33333	5	0		10	5	0	0	0	0	0				0	10	5	10	1	5	5	5	0	10	5	10	1				0		6.25	4	0
3105	2	English	F	33	Academic diploma (college/university)	USA	0	3	500	500	500	750	200		800	916.667	100		900	950	500	250	250	100	500				500	750	750	900	750	900	900	950	0	500	500	800	250				275		725	875	0
3106	2	English	F	38	Academic diploma (college/university)	Brazil	0	2	150	150	200	200	116.667		250	266.667	100		300	300	150	100	100	150	150				200	250	300	200	200	250	300	250	50	150	200	50	50				125		237.5	250	50
3107	2	English	F	44	Academic diploma (college/university)	Uruguay	1	3	100	100	900	990	36.6667		930	930	0		900	900	10	100	100	0		100			900	900	990	900	900	990	990	900	890	800	890	900		890			52.5		922.5	945	800
3108	2	English	F	73	Academic diploma (college/university)	UK	1	2	400	350	750	750	300		883.333	816.667	300		900	750	250	400	300	350		350			800	750	900	950	800	750	750	900	550	350	600	600		400			325		850	800	350
3109	2	English	M	34	Academic diploma (college/university)	Turkey	1	2	100	250	200	500	450		683.333	583.333	500		800	750	600	100	500	250		250			750	200	800	500	500	500	750	500	150	100	300	250		250			362.5		562.5	562.5	100
3110	2	English	M	56	Academic diploma (college/university)	Spain	1	2	65	50	500	500	108.333		783.333	766.667	75		900	800	150	65	75	100		50			650	500	900	800	700	500	800	800	500	435	825	700		450			97.5		712.5	700	435
3111	2	English	M	58	Academic diploma (college/university)	usa	2	0	90	85	95	92	60		89	88.3333	30		80	80	30	85	90	65			85		80	95	95	92	80	95	92	90	50	10	5	27			7		67.5		90.5	89.25	5
3113	2	English	M	35	Academic diploma (college/university)	canada	0	3	400	400	500	500	300		483.333	466.667	100		400	400	400	400	400	100	400				500	550	500	400	500	500	500	400	100	150	100	300	100				325		487.5	475	100
3114	2	English	F	35	Academic diploma (college/university)	India	1	2	100	100	500	500	100		866.667	550	100		900	800	100	100	100	100		100			800	500	900	900	50	500	800	800	700	400	800	800		400			100		775	537.5	400
3115	2	English	M	38	Academic diploma (college/university)	Romania	3	0	400	400	600	800	416.667		850	833.333	250		800	900	250	500	500	400				400	800	850	900	600	900	800	800	800	550	350	400	200				400	412.5		787.5	825	200
3116	2	English	F	34	Academic diploma (college/university)	Scotland	0	2	400	400	800	800	300		900	900	300		1000	1000	400	300	300	300	400				800	900	1000	800	800	700	1000	1000	400	600	700	500	400				325		875	875	400
3117	2	English	F	46	Academic diploma (college/university)	USA	0	2	500	500	800	800	433.333		850	850	300		800	800	500	500	300	500	500				800	800	800	950	800	800	800	950	300	300	500	450	300				450		837.5	837.5	300
3118	2	English	M	66	Academic diploma (college/university)	United States	1	2	100	200	250	250	183.333		466.667	400	200		500	500	250	100	200	100		200			500	250	500	400	500	250	500	200	250	150	300	300		50			162.5		412.5	362.5	150
3120	2	English	F	55	Academic diploma (college/university)	United States	3	0	5	10	10	100	43.3333		416.667	500	20		500	500	20	100	10	5				10	500	500	250	10	500	500	500	100	480	400	240	5				90	33.75		315	400	5
3122	2	English	M	48	Academic diploma (college/university)	Israel	1	0	300	500	500	700	150		800	800	100		800	800	100	300	150	200		500			800	500	800	800	800	700	800	800	700	200	650	600		200			187.5		725	775	200
3124	2	English	M	49	Academic diploma (college/university)	USA	2	3	50	100	100	100	36.6667		500	366.667	10		500	100	50	50	50	10			100		500	500	100	500	500	500	100	100	450	450	50	490			0		40		400	300	50
3125	2	English	M	40	Academic diploma (college/university)	Brazil	1	2	300	300	500	500	150		733.333	535	100		800	800	50	300	100	300		300			600	500	800	800	5	500	800	800	550	200	700	500		200			187.5		675	526.25	200
3127	2	English	F	27	Academic diploma (college/university)	Croatia	0	3	400	250	750	800	266.667		850	833.333	150		850	800	400	400	250	150	250				750	800	900	850	800	900	800	800	350	400	650	700	550				300		825	825	350
3129	2	English	F	42	Academic diploma (college/university)	Israel	1	0	400	200	500	400	166.667		700	600	200		800	700	200	400	100	200		200			800	500	600	700	700	400	500	600	600	100	500	500		200			225		650	550	100
3131	2	English	M	52	Academic diploma (college/university)	USA	1	0	5	25	10	80	20		83.3333	76.6667	20		100	100	20	5	20	20		25			100	10	75	75	100	80	80	50	80	5	55	55		55			16.25		65	77.5	5
3132	2	English	M	42	Academic diploma (college/university)	The Netherlands	3	0	500	500	700	700	433.333		716.667	700	400		700	700	400	500	400	500				500	700	750	700	700	700	700	700	700	300	250	300	200				200	450		712.5	700	200
3133	2	English	F	31	Academic diploma (college/university)	Israel	2	3	50	30	50	700	50		250	700	20		300	700	100	30	50	20			30		300	150	50	300	700	700	700	700	200	120	0	280			670		50		200	700	0
3134	2	English	M	36	Academic diploma (college/university)	Italy	1	2	500	500	800	800	266.667		833.333	850	250		1000	1000	250	500	250	300		500			750	800	1000	750	750	800	1000	800	500	300	750	450		300			325		825	837.5	300
3135	2	English	F	54	Academic diploma (college/university)	romania	1	2	400	400	500	900	433.333		833.333	866.667	400		900	900	300	400	400	600		400			700	500	900	900	800	900	900	900	400	100	500	300		500			425		750	875	100
3136	2	English	M	56	Academic diploma (college/university)	United States	1	2	80	50	100	200	36.6667		116.667	160	80		200	80	10	80	80	20		50			50	100	200	100	200	200	80	200	40	20	120	80		150			47.5		112.5	170	20
3137	2	English	M	52	High school	United States	1	3	150	100	200	500	20		266.667	433.333	0		300	500	10	150	50	0		100			300	200	200	300	300	500	500	500	290	50	150	300		400			52.5		250	450	50
3139	2	English	M	36	Academic diploma (college/university)	UNITED STATES	0	0	800	800	800	800	833.333		833.333	800	800	800	800	800	800	800	800	900	800				800	800	800	900	800	800	800	800	0	0	0	0	0				825		825	800	0
3140	2	English	M	42	Academic diploma (college/university)	USA	1	3	20	10	50	10	36.6667		116.667	134	50		200	200	10	20	50	50		10			50	50	100	200	2	10	200	200	40	30	50	150		0			32.5		100	103	30
3141	2	English	F	28	Academic diploma (college/university)	South Africa	0	2	1	0	10	1	23.3333		83.3333	20.3333	10		100	10	1	50	10	10	0				10	100	100	50	1	1	10	50	9	50	90	40	1				17.75		65	15.5	9
3143	2	English	M	31	Academic diploma (college/university)	Germany	1	0	1	2	10	12	3		15	13	2		15	15	2	1	5	2		2			15	10	15	15	15	12	12	12	13	9	10	13		10			2.5		13.75	12.75	9
3144	2	English	M	51	Academic diploma (college/university)	USA	1	0	200	300	400	600	266.667		666.667	666.667	200		600	600	200	200	400	200		300			600	400	800	600	600	600	800	600	400	200	400	400		300			250		600	650	200
3145	2	English	F	57	Academic diploma (college/university)	United States	1	3	500	500	700	800	283.333		733.333	800	100		700	800	250	500	500	100		500			700	700	800	700	800	800	800	800	450	200	300	600		300			337.5		725	800	200
3147	2	English	M	24	Academic diploma (college/university)	United Kingdom	2	3	450	400	550	600	200		683.333	666.667	100		700	650	150	350	450	100			400		700	650	550	700	650	700	600	650	550	300	100	600			200		262.5		650	650	100
3150	2	English	M	30	Academic diploma (college/university)	United States of America	2	3	75	40	100	100	83.3333		233.333	133.333	100		300	200	50	100	75	100			40		200	200	100	300	100	100	100	200	150	100	25	200			60		81.25		200	125	25
3152	2	English	F	54	Professional certificate	Canada	1	3	2	2	5	5	1.66667		11.6667	11.6667	2		15	15	2	2	1	2		2			10	5	10	15	10	5	10	15	8	3	9	13		3			1.75		10	10	3
3153	2	English	F	40	Professional certificate	Usa	0	2	50	80	100	180	43.3333		200	166.667	50		300	300	50	30	50	50	80				100	100	300	200	180	100	300	100	50	70	250	150	100				45		175	170	50
3154	2	English	M	58	Academic diploma (college/university)	usa	2	1	600	400	800	800	183.333		733.333	733.333	200		800	600	150	200	600	200			400		600	800	800	800	800	600	800	800	450	600	200	600			400		287.5		750	750	200
3155	2	English	M	32	Professional certificate	India	3	0	999	999	1000	999	333.333		933.333	999	100		900	999	100	700	200	999				999	900	900	1000	1000	999	999	999	999	800	200	800	1				0	499.75		950	999	1
3156	2	English	M	74	Academic diploma (college/university)	USA	3	2	750	400	950	950	566.667		941.667	916.667	450		975	950	600	650	450	750				400	900	950	975	950	900	900	950	950	300	300	525	200				550	612.5		943.75	925	200
3157	2	English	F	60	Professional certificate	USA	2	1	200	600	400	800	166.667		600	800	200		800	800	100	200	200	200			600		500	800	400	500	800	800	800	800	400	600	200	300			200		175		550	800	200
3159	2	English	M	31	Academic diploma (college/university)	Romania	1	2	100	50	150	100	50		166.667	183.333	50		200	200	50	100	50	50		50			100	150	200	200	150	100	200	200	50	50	150	150		50			62.5		162.5	162.5	50
3160	2	English	M	58	Professional certificate	Netherlands	0	1	60	10	60	80	40		95	90	30		95	80	60	30	30	60	10				60	95	95	95	80	80	95	95	0	65	65	35	70				45		86.25	87.5	0
3161	2	English	M	45	Academic diploma (college/university)	Germany	1	0	50	50	250	100	58.3333		333.333	416.667	100		500	500	100	50	25	50		50			500	250	250	250	500	100	250	500	400	200	225	200		50			56.25		312.5	337.5	200
3162	2	English	F	36	Academic diploma (college/university)	Uruguay	0	3	50	100	250	900	183.333		733.333	766.667	100		900	900	50	250	200	100	100				250	500	800	900	900	600	800	900	200	250	600	800	800				150		612.5	800	200
3166	2	English	F	38	Academic diploma (college/university)	Croatia	2	3	10	10	50	100	23.3333		100	100	10		100	100	30	30	10	10			10		100	100	50	100	100	100	100	100	70	70	40	90			90		20		87.5	100	40
3167	2	English	M	57	Academic diploma (college/university)	USA	3	2	100	100	400	400	66.6667		516.667	466.667	50		550	400	100	50	50	100				100	500	500	550	400	500	500	400	400	400	450	500	300				300	75		487.5	450	300
3168	2	English	M	40	Professional certificate	USA	3	0	200	0	600	1000	500		1000	1000	500		1000	1000	500	500	500	200				0	1000	1000	1000	600	1000	1000	1000	1000	500	500	500	400				1000	425		900	1000	400
3169	2	English	M	35	Academic diploma (college/university)	United Arab Emirates	0	2	100	100	250	200	123.333		300	283.333	120		350	350	100	150	120	100	100				250	300	350	250	200	300	350	200	150	150	230	150	100				117.5		287.5	262.5	150
3170	2	English	F	27	Academic diploma (college/university)	Canada	0	3	10	1	100	50	23.3333		200	200	50		300	400	10	10	10	50	1				100	100	200	300	50	100	100	400	90	90	190	250	49				20		175	162.5	90
3171	2	English	F	39	Academic diploma (college/university)	Canada	3	1	600	200	800	600	200		566.667	566.667	100		600	600	200	100	300	600				200	500	600	600	800	500	600	600	600	300	500	300	200				400	300		625	575	200
3172	2	English	F	40	Academic diploma (college/university)	USA	1	3	2	5	5	10	5		13.3333	13.3333	5		20	20	5	2	5	5		5			10	5	10	20	10	10	10	20	5	3	5	15		5			4.25		11.25	12.5	3
3173	2	English	F	43	Academic diploma (college/university)	Turkey	1	2	900	400	1000	600	433.333		833.333	800	500		1000	800	600	900	500	200		400			900	1000	1000	600	800	600	800	800	300	100	500	400		200			550		875	750	100
3174	2	English	M	37	Academic diploma (college/university)	Israel	0	2	20	20	50	50	23.3333		116.667	116.667	50		200	200	20	10	50	10	20				50	50	200	100	50	100	200	50	30	40	150	90	30				22.5		100	100	30
3175	2	English	F	61	Academic diploma (college/university)	USA	3	2	500	50	600	500	216.667		800	833.333	50		800	900	400	200	50	500				50	800	800	800	600	800	800	900	500	400	600	750	100				450	287.5		750	750	100
3176	2	English	M	40	Academic diploma (college/university)	Slovenia	1	0	100	200	200	600	200		666.667	633.333	200		800	800	200	100	200	200		200			800	200	600	600	800	600	500	600	600	100	400	400		400			175		550	625	100
3177	2	English	M	41	Academic diploma (college/university)	Uruguay	0	3	10	100	200	700	200		733.333	916.667	100		900	900	10	200	300	100	100				200	500	800	900	700	900	950	900	190	300	500	800	600				152.5		600	862.5	190
3178	2	English	F	56	Academic diploma (college/university)	Ireland	1	0	350	200	900	960	233.333		933.333	1000	100		900	1000	100	350	300	300		200			900	900	1000	900	1000	960	1000	1000	800	550	700	600		760			262.5		925	990	550
3179	2	English	M	37	Academic diploma (college/university)	United States	1	3	10	10	300	300	103.333		433.333	400	10		400	400	200	10	100	10		10			500	300	400	400	400	300	400	400	300	290	300	390		290			80		400	375	290
3180	2	English	F	28	Academic diploma (college/university)	France	0	3	5	10	10	20	3		20	21.6667	2		30	30	5	4	3	2	10				10	15	15	30	20	15	20	30	5	11	12	28	10				3.5		17.5	21.25	5
3181	2	English	M	45	Academic diploma (college/university)	United States	2	1	20	100	200	500	17.6667		400	466.667	2		500	500	1	2	20	50			100		200	500	200	500	200	500	500	700	199	498	180	450			400		18.25		350	475	180
3183	2	English	F	31	Academic diploma (college/university)	Mexico	3	0	600	600	900	950	400		850	900	400		850	900	400	400	400	600				600	850	850	850	900	900	900	900	950	450	450	450	300				350	450		862.5	912.5	300
3184	2	English	F	37	Academic diploma (college/university)	Brazil	0	2	10	20	15	50	28.3333		200	200	50		500	500	10	25	50	10	20				15	50	500	50	50	50	500	50	5	25	450	40	30				23.75		153.75	162.5	5
3186	2	English	F	31	Academic diploma (college/university)	Usa	2	0	100	250	150	300	53.3333		366.667	316.667	50		500	350	50	100	100	10			250		500	300	150	300	350	300	300	300	450	200	50	290			50		65		312.5	312.5	50
3187	2	English	M	52	Academic diploma (college/university)	USA	2	3	1000	100	800	750	366.667		750	466.667	100		750	800	500	500	1000	100			100		750	750	800	750	100	500	750	800	250	250	-200	650			650		525		762.5	537.5	-200
3188	2	English	F	35	Academic diploma (college/university)	Usa	3	0	50	50	100	150	38.3333		166.667	183.333	15		200	200	15	50	50	50				50	200	150	150	100	200	150	200	150	185	100	100	50				100	41.25		150	175	50
3189	2	English	F	35	Academic diploma (college/university)	Canada	0	2	4	2	8	8	8.66667		68.6667	70	5		100	100	4	20	5	1	2				8	100	100	6	8	10	100	100	4	80	95	5	6				7.5		53.5	54.5	4
3190	2	English	M	33	Academic diploma (college/university)	Mexico	0	2	1000	800	1000	1000	450		783.333	750	450		1000	1000	1000	700	450	200	800				1000	900	1000	450	1000	800	1000	450	0	200	550	250	200				587.5		837.5	812.5	0
3191	2	English	F	32	Academic diploma (college/university)	Switzerland	2	1	100	100	200	200	20		266.667	166.667	20		400	100	20	20	100	20			100		200	400	200	200	200	100	200	200	180	380	100	180			100		40		250	175	100
3194	2	English	M	39	Academic diploma (college/university)	USA	0	3	50	30	80	80	23.3333		76.6667	78.3333	15		80	80	50	30	25	15	30				80	75	75	80	80	80	75	80	30	45	50	65	50				30		77.5	78.75	30
3195	2	English	F	45	Academic diploma (college/university)	us	1	3	300	400	600	700	200		700	766.667	300		900	900	100	300	200	300		400			500	600	700	900	600	700	800	900	400	300	500	600		300			225		675	750	300
3196	2	English	M	34	Academic diploma (college/university)	India	0	1	600	600	800	700	400		766.667	766.667	400		800	800	600	400	400	400	600				800	800	800	700	700	800	800	700	200	400	400	300	100				450		775	750	200
3197	2	English	M	49	Academic diploma (college/university)	Canada	1	2	0	2	5	50	4		216.667	216.667	1		300	50	10	0	1	1		2			50	5	300	300	300	50	50	300	40	5	299	299		48			3		163.75	175	5
3198	2	English	F	43	Academic diploma (college/university)	United States of America	1	0	400	600	600	800	500		866.667	866.667	300		800	800	300	400	700	500		600			800	600	900	900	800	800	900	900	500	200	200	400		200			475		800	850	200
3199	2	English	F	33	Academic diploma (college/university)	israel	0	3	500	500	500	500	266.667		633.333	633.333	100		600	500	500	400	300	100	500				500	600	700	600	500	700	700	500	0	200	400	500	0				325		600	600	0
3200	2	English	F	51	Academic diploma (college/university)	Germany	0	0	600	600	800	800	533.333		733.333	800	600	600	800	800	600	600	600	400	600				800	800	800	600	800	800	800	800	200	200	200	200	200				550		750	800	200
3201	2	English	M	49	Academic diploma (college/university)	Israel	2	1	700	600	300	300	433.333		283.333	216.667	500		500	300	200	500	700	600			600		100	500	300	250	100	300	300	250	-100	0	-400	-350			-300		500		287.5	237.5	-400
3203	2	English	F	33	Academic diploma (college/university)	Spain	1	0	400	150	800	300	150		950	816.667	50		900	800	50	400	300	100		150			900	800	1000	950	800	300	900	750	850	400	700	850		150			212.5		912.5	687.5	400
3204	2	English	M	23	Academic diploma (college/university)	India	1	3	5	5	25	25	11.6667		58.3333	58.3333	25		125	125	5	5	5	25		5			25	25	25	125	25	25	25	125	20	20	20	100		20			10		50	50	20
3205	2	English	M	33	Professional certificate	India	1	0	100	100	200	400	150		333.333	400	200		400	400	200	100	50	200		100			400	200	200	400	400	400	400	400	200	100	150	200		300			137.5		300	400	100
3206	2	English	F	30	Academic diploma (college/university)	USA	1	2	250	100	500	600	83.3333		633.333	600	100		800	600	50	250	100	100		100			500	500	800	600	500	600	600	700	450	250	700	500		500			125		600	600	250
3207	2	English	F	30	Academic diploma (college/university)	USA	0	1	10	15	50	40	5.66667		70	86.6667	10		100	100	10	10	5	2	15				50	100	50	60	40	100	100	60	40	90	45	58	25				6.75		65	75	40
3208	2	English	F	37	Academic diploma (college/university)	United States	1	0	300	400	700	600	200		833.333	800	100		800	900	100	300	300	200		400			800	700	900	800	900	600	700	800	700	400	600	600		200			225		800	750	400
3210	2	English	M	32	Academic diploma (college/university)	Mauritius	0	2	100	100	100	100	50		566.667	433.333	50		800	600	100	100	50	0	100				100	400	800	500	100	100	600	600	0	300	750	500	0				62.5		450	350	0
3211	2	English	F	27	Academic diploma (college/university)	India	2	3	100	50	250	300	80		316.667	333.333	200		500	500	20	20	100	200			50		250	200	250	500	250	250	300	500	230	180	150	300			250		85		300	325	150
3212	2	English	F	49	High school	UK	1	0	600	600	700	800	500		700	633.333	300		600	600	300	600	600	600		600			600	700	800	700	600	800	700	600	300	100	200	100		200			525		700	675	100
3213	2	English	M	38	Academic diploma (college/university)	US	2	0	50	150	100	400	66.6667		400	283.333	50		400	50	50	100	50	50			150		400	400	100	400	50	400	400	400	350	300	50	350			250		62.5		325	312.5	50
3214	2	English	M	26	Academic diploma (college/university)	india	0	3	300	200	100	400	53.3333		433.333	533.333	50		800	800	300	100	10	50	200				100	400	100	800	400	400	400	800	-200	300	90	750	200				115		350	500	-200
3215	2	English	F	64	Academic diploma (college/university)	United States	1	2	300	250	900	1000	216.667		883.333	950	200		1000	1000	200	300	200	250		250			800	900	1000	850	900	1000	1000	950	600	600	800	600		750			237.5		887.5	962.5	600
3216	2	English	M	32	Academic diploma (college/university)	Czech Republic	1	3	400	700	500	950	733.333		950	950	650		950	950	800	400	750	650		700			950	500	950	950	950	950	950	950	150	100	200	300		250			650		837.5	950	100
3217	2	English	F	26	Academic diploma (college/university)	India	2	3	150	200	200	400	150		400	366.667	100		400	400	150	200	150	100			200		400	400	200	400	400	300	400	400	250	200	50	300			200		150		350	375	50
3218	2	English	M	59	Academic diploma (college/university)	USA	0	3	25	25	40	40	15		35	35	10		40	40	25	10	25	10	25				40	25	40	40	40	40	25	40	15	15	15	30	15				17.5		36.25	36.25	15
3219	2	English	F	46	Academic diploma (college/university)	Netherlands	1	2	10	5	50	100	6.66667		300	233.333	5		500	300	5	10	5	10		5			100	50	500	300	100	100	300	300	95	40	495	290		95			7.5		237.5	200	40
3220	2	English	M	44	Academic diploma (college/university)	Brazil	0	1	200	200	300	300	100		300	300	100		300	300	200	100	100	100	200				300	300	300	300	300	300	300	300	100	200	200	200	100				125		300	300	100
3221	2	English	M	50	High school	South Africa	2	3	250	200	500	700	170		633.333	600	200		700	600	10	300	250	200			200		500	700	500	700	500	700	700	600	490	400	250	500			500		190		600	625	250
3223	2	English	M	41	Academic diploma (college/university)	Usa	3	0	20	12	12	30	28.6667		33.3333	36.6667	20		30	40	20	33	33	20				12	30	35	35	12	40	35	35	30	10	2	2	-8				18	26.5		28	35	-8
3225	2	English	F	43	Academic diploma (college/university)	Brazil	1	2	100	200	500	500	233.333		900	866.667	100		900	800	300	100	100	300		200			900	500	900	900	900	500	800	900	600	400	800	600		300			200		800	775	400
3226	2	English	M	52	Academic diploma (college/university)	Romania	3	2	150	75	150	150	63.3333		225	225	75		250	250	15	100	75	150				75	175	250	250	150	175	250	250	150	160	150	175	0				75	85		206.25	206.25	0
3227	2	English	M	51	Academic diploma (college/university)	UK	0	3	800	100	900	900	266.667		932.667	932.667	100		800	800	800	300	400	100	100				900	999	999	800	900	999	999	800	100	699	599	700	800				400		924.5	924.5	100
3228	2	English	F	30	Academic diploma (college/university)	The Netherlands	1	2	950	800	980	900	783.333		953.333	933.333	700		980	950	950	950	700	700		800			980	980	980	900	900	900	950	950	30	30	280	200		100			825		960	925	30
3230	2	English	M	34	Academic diploma (college/university)	Germany	2	3	300	150	500	400	166.667		433.333	283.333	200		600	400	200	100	300	200			150		400	300	500	600	50	400	400	400	200	200	200	400			250		200		450	312.5	200
3232	2	English	F	25	Academic diploma (college/university)	USA	2	0	550	400	600	600	226.667		500	533.333	80		500	600	80	400	550	200			400		500	500	600	500	600	600	600	400	420	100	50	300			200		307.5		525	550	50
3233	2	English	M	29	Academic diploma (college/university)	Austria	1	2	1	10	1	10	103.667		700	700	1		1000	700	10	1	1	300		10			300	1	1000	800	700	10	700	700	290	0	999	500		0			78		525.25	527.5	0
3234	2	English	F	40	Academic diploma (college/university)	Finland	1	2	40	20	50	100	15		150	100	20		200	100	5	40	20	20		20			50	50	200	200	100	100	100	100	45	10	180	180		80			21.25		125	100	10
3235	2	English	M	28	Academic diploma (college/university)	Israel	1	3	80	80	120	120	12		96.6667	106.667	1		120	120	5	80	30	1		80			50	120	120	120	120	120	80	120	45	40	90	119		40			29		102.5	110	40
3239	2	English	F	27	Academic diploma (college/university)	UK	1	0	35	35	45	60	46.6667		100	63.3333	40		100	40	40	35	40	60		35			100	45	100	100	40	60	70	80	60	10	60	40		25			43.75		86.25	62.5	10
3240	2	English	M	40	Academic diploma (college/university)	Luxembourg	1	3	500	300	200	500	266.667		800	733.333	200		800	700	300	500	300	200		300			800	200	800	800	800	500	700	700	500	-300	500	600		200			325		650	675	-300
3241	2	English	M	46	Academic diploma (college/university)	Italy	1	0	5	5	100	100	1		100	100	1		100	100	1	5	1	1		5			100	100	100	100	100	100	100	100	99	95	99	99		95			2		100	100	95
3242	2	English	F	30	Academic diploma (college/university)	ISRAEL	1	3	700	700	900	900	266.667		766.667	966.667	100		900	1000	200	700	500	100		700			700	900	700	900	1000	900	900	1000	500	200	200	800		200			375		800	950	200
3244	2	English	M	39	Academic diploma (college/university)	India	1	3	1	1	1	1	0.333333		200.333	167.333	0		500	500	0	1	1	0		1			1	1	100	500	1	1	1	500	1	0	99	500		0			0.5		150.5	125.75	0
3245	2	English	F	36	Academic diploma (college/university)	Romania	0	2	500	10	500	900	100		799.667	633.333	100		999	900	500	100	100	100	10				500	900	999	500	900	500	900	500	0	800	899	400	890				200		724.75	700	0
3246	2	English	F	46	Academic diploma (college/university)	The Netherlands	1	3	10	10	30	50	5.33333		36.6667	40	5		50	50	1	10	10	5		10			30	30	30	50	30	50	40	50	29	20	20	45		40			6.5		35	42.5	20
3247	2	English	M	24	Academic diploma (college/university)	Netherlands	1	3	150	150	200	300	233.333		350	400	150		350	350	400	150	150	150		150			500	200	200	350	600	300	250	350	100	50	50	200		150			212.5		312.5	375	50
3248	2	English	F	56	Academic diploma (college/university)	Canada	3	1	5	5	5	25	10		26.6667	21.6667	10		30	25	10	10	10	5				5	20	30	30	5	10	25	30	25	10	20	20	0				20	8.75		21.25	22.5	0
3250	2	English	F	23	Academic diploma (college/university)	United States	1	0	400	500	500	609	216.667		500	600	100		500	600	100	400	300	250		500			500	500	500	500	600	609	600	600	400	100	200	250		109			262.5		500	602.25	100
3251	2	English	F	35	Academic diploma (college/university)	Israel	2	0	200	100	500	600	200		666.667	500	100		600	500	100	300	200	200			100		600	800	500	600	500	400	600	600	500	500	300	400			500		200		625	525	300
3252	2	English	M	43	Academic diploma (college/university)	England	1	2	800	800	800	900	800		833.333	900	800		900	900	800	800	800	800		800			800	800	900	800	900	900	900	900	0	0	100	0		100			800		825	900	0
3254	2	English	M	40	Academic diploma (college/university)	Netherlands	2	1	300	300	450	450	383.333		650	583.333	300		650	450	400	300	300	450			300		650	650	450	650	650	450	450	650	250	350	150	200			150		362.5		600	550	150
3255	2	English	M	61	Academic diploma (college/university)	US	1	3	50	150	100	500	48.3333		183.333	333.333	75		250	500	50	50	20	75		150			150	100	150	250	250	500	250	500	100	50	130	175		350			48.75		162.5	375	50
3256	2	English	M	43	High school	UK	1	2	20	20	500	800	8.33333		900	933.333	10		1000	1000	15	20	10	0		20			800	500	1000	900	800	800	1000	1000	785	480	990	900		780			11.25		800	900	480
3258	2	English	M	35	Academic diploma (college/university)	USA	1	2	250	250	500	500	300		666.667	666.667	250		750	750	500	250	250	150		250			750	500	750	500	750	500	750	500	250	250	500	350		250			287.5		625	625	250
3259	2	English	M	81	Academic diploma (college/university)	USA	1	0	100	200	400	400	66.6667		400	400	50		400	400	50	100	75	75		200			400	400	400	400	400	400	400	400	350	300	325	325		200			75		400	400	300
3260	2	English	F	23	Academic diploma (college/university)	netherlands	0	3	800	500	800	900	583.333		883.333	900	300		850	900	800	850	600	300	500				800	900	900	850	900	900	900	900	0	50	300	550	400				637.5		862.5	900	0
3262	2	English	M	36	Professional certificate	Australia	0	2	200	100	500	400	100		766.667	733.333	0		900	800	200	300	0	0	100				500	600	900	800	400	600	800	800	300	300	900	800	300				125		700	650	300
3263	2	English	M	48	Academic diploma (college/university)	USA	0	2	250	250	45	450	15		40	466.667	20		50	600	250	15	20	10	250				45	40	50	30	450	500	600	300	-205	25	30	20	200				73.75		41.25	462.5	-205
3264	2	English	F	32	Academic diploma (college/university)	Peru	0	3	500	650	800	950	350		960	916.667	300		1000	950	500	400	350	300	650				800	900	980	1000	950	850	950	950	300	500	630	700	300				387.5		920	925	300
3267	2	English	M	37	Academic diploma (college/university)	Brazil	1	0	400	150	600	500	266.667		483.333	633.333	150		400	700	150	400	500	150		150			400	600	700	350	700	500	700	500	250	200	200	200		350			300		512.5	600	200
3268	2	English	M	40	Academic diploma (college/university)	NL	2	1	450	1000	900	1000	161.667		820	1000	85		800	1000	300	85	450	100			1000		860	800	900	800	1000	1000	1000	1000	560	715	450	700			0		233.75		840	1000	450
3269	2	English	F	37	Academic diploma (college/university)	Mexico	0	1	400	150	850	850	125		850	850	75		850	850	400	75	150	150	150				850	850	850	850	850	850	850	850	450	775	700	700	700				193.75		850	850	450
3270	2	English	M	62	Academic diploma (college/university)	USA	1	0	20	10	50	20	10		50	56.6667	10		50	50	10	20	10	10		10			50	50	50	50	50	20	70	50	40	30	40	40		10			12.5		50	47.5	30
3271	2	English	M	84	Academic diploma (college/university)	USA	1	3	40	50	50	100	83.3333		266.667	333.333	100		400	400	100	40	50	100		50			250	50	150	400	300	100	300	400	150	10	100	300		50			72.5		212.5	275	10
3272	2	English	M	29	Professional certificate	India	0	2	10	0	1	10	1		7	5	0		10	5	10	2	0	1	0				1	10	10	1	10	5	5	5	-9	8	10	0	10				3.25		5.5	6.25	-9
3273	2	English	M	44	Academic diploma (college/university)	United States	1	0	10	10	5	100	10		100	100	10		100	100	10	10	10	10		10			100	5	100	100	100	100	100	100	90	-5	90	90		90			10		76.25	100	-5
3274	2	English	F	68	Academic diploma (college/university)	Mexico	1	0	3	5	3	10	1		24.3333	23.3333	3		40	5	3	3	0	0		5			40	3	3	30	5	10	15	50	37	0	3	30		5			1.5		19	20	0
3276	2	English	M	44	Academic diploma (college/university)	USA	0	2	10	10	30	50	16.6667		150	66.6667	20		250	100	10	20	20	10	10				30	100	250	100	50	50	100	50	20	80	230	90	40				15		120	62.5	20
3277	2	English	M	51	Academic diploma (college/university)	Germany	3	1	10	100	100	700	101.667		533.333	700	100		700	700	5	100	200	10				100	200	700	700	100	700	700	700	700	195	600	500	90				600	78.75		425	700	90
3278	2	English	F	33	Academic diploma (college/university)	Germany	1	2	0	0	100	100	33.3333		1000	1000	0		1000	1000	100	0	0	0		0			1000	100	1000	1000	1000	100	1000	1000	900	100	1000	1000		100			25		775	775	100
3281	2	English	F	41	Academic diploma (college/university)	USA	1	2	200	200	800	800	136.667		933.333	800	200		1000	800	10	200	200	200		200			800	800	1000	1000	800	800	800	800	790	600	800	800		600			152.5		900	800	600
3283	2	English	M	34	Academic diploma (college/university)	India	1	3	50	50	200	400	83.3333		566.667	400	100		800	500	100	50	50	100		50			500	200	400	800	200	400	500	500	400	150	350	700		350			75		475	400	150
3285	2	English	F	52	Academic diploma (college/university)	US	2	0	500	999	999	999	500		999	999	500		999	999	500	500	500	500			999		999	999	999	999	999	999	999	999	499	499	499	499			0		500		999	999	499
3286	2	English	M	45	Academic diploma (college/university)	USA	1	0	300	300	600	600	200		566.667	566.667	100		600	600	100	300	300	200		300			600	600	600	500	600	600	600	500	500	300	300	300		300			225		575	575	300
3287	2	English	F	48	Academic diploma (college/university)	USA	0	2	900	600	1000	900	533.333		833.333	866.667	600		1000	900	900	500	600	500	600				1000	700	1000	800	900	800	900	900	100	200	400	300	300				625		875	875	100
3289	2	English	M	27	Academic diploma (college/university)	Brasil	0	3	150	250	450	750	163.333		716.667	683.333	90		750	850	150	250	150	90	250				450	700	700	750	750	700	500	850	300	450	550	660	500				160		650	700	300
3292	2	English	M	32	Academic diploma (college/university)	United States	0	1	500	300	800	800	333.333		700	800	400		800	800	500	400	400	200	300				800	800	800	500	800	800	800	800	300	400	400	300	500				375		725	800	300
3295	2	English	M	41	Academic diploma (college/university)	Romania	1	2	50	25	100	300	23.3333		300	283.333	10		500	500	10	50	10	50		25			100	100	500	300	100	300	500	250	90	50	490	250		275			30		250	287.5	50
3296	2	English	M	38	Academic diploma (college/university)	turkey	0	1	150	150	700	700	133.333		750	733.333	200		850	700	150	200	150	50	150				700	850	700	700	700	700	800	700	550	650	550	650	550				137.5		737.5	725	550
3297	2	English	M	44	Academic diploma (college/university)	Romania	1	2	400	250	550	350	133.333		533.333	383.333	150		700	450	150	400	150	100		250			450	550	700	450	250	350	450	450	300	150	550	350		100			200		537.5	375	150
3298	2	English	M	46	Academic diploma (college/university)	Ireland	0	3	150	200	500	500	53.3333		633.333	633.333	50		900	900	150	100	10	50	200				500	500	500	900	500	500	500	900	350	400	490	850	300				77.5		600	600	350
3300	2	English	F	34	Academic diploma (college/university)	USA	1	3	100	200	300	400	233.333		600	666.667	300		800	800	300	100	100	300		200			700	300	300	800	700	400	500	800	400	200	200	500		200			200		525	600	200
3301	2	English	F	50	Academic diploma (college/university)	Israel	2	0	200	200	500	600	78.3333		569.667	633.333	25		600	600	25	200	200	10			200		600	609	500	500	600	700	600	600	575	409	300	490			400		108.75		552.25	625	300
3302	2	English	M	53	Academic diploma (college/university)	germany	1	2	300	200	500	500	200		450	500	300		600	500	200	300	300	100		200			400	500	600	350	600	500	500	400	200	200	300	250		300			225		462.5	500	200
3304	2	English	M	37	Academic diploma (college/university)	India	0	2	20	20	400	750	53.3333		783.333	700	0		900	800	20	150	0	10	20				400	750	900	700	750	600	800	700	380	600	900	690	730				45		687.5	712.5	380
3305	2	English	F	39	Academic diploma (college/university)	Spain	1	0	400	500	700	800	200		700	766.667	100		700	800	100	400	300	200		500			700	700	800	600	800	800	800	700	600	300	500	400		300			250		700	775	300
3307	2	English	M	32	Academic diploma (college/university)	Colombia	1	2	50	100	100	800	70		600	766.667	100		900	1000	100	50	100	10		100			800	100	900	100	800	800	1000	500	700	50	800	90		700			65		475	775	50
3309	2	English	F	47	Academic diploma (college/university)	Netherlands	1	3	500	200	500	500	266.667		500	500	100		500	500	200	500	500	100		200			500	500	500	500	500	500	500	500	300	0	0	400		300			325		500	500	0
3311	2	English	F	32	Academic diploma (college/university)	England	1	3	200	50	800	800	66.6667		866.667	866.667	50		900	900	50	200	100	50		50			800	800	900	900	800	800	900	900	750	600	800	850		750			100		850	850	600
3312	2	English	M	25	Academic diploma (college/university)	Germany	2	1	150	100	250	150	8.33333		610	616.667	5		650	550	15	5	150	5			100		580	650	250	600	650	550	150	650	565	645	100	595			50		43.75		520	500	100
3313	2	English	F	32	Academic diploma (college/university)	The Netherlands	0	3	2	2	3	3	1.66667		3.66667	2.66667	1		4	3	2	3	1	1	2				3	4	3	4	3	3	2	3	1	1	2	3	1				1.75		3.5	2.75	1
3314	2	English	F	38	Academic diploma (college/university)	UK	1	3	5	8	10	15	11		23.3333	23.3333	15		30	30	8	5	10	15		8			20	10	20	30	20	15	20	30	12	5	10	15		7			9.5		20	21.25	5
3315	2	English	M	36	Academic diploma (college/university)	Brasil	3	1	400	500	600	600	366.667		766.667	733.333	400		900	800	400	400	300	400				500	700	900	700	600	700	800	700	600	300	500	400	200				100	375		725	700	200
3316	2	English	M	30	Academic diploma (college/university)	USA	0	1	750	750	1000	1000	500		1000	833.333	500		1000	500	750	500	500	500	750				1000	1000	1000	1000	1000	500	1000	1000	250	500	500	500	250				562.5		1000	875	250
3317	2	English	M	39	Academic diploma (college/university)	Ireland	2	3	2	2	100	100	6.66667		333.333	233.333	10		500	200	5	5	2	10			2		300	200	100	500	400	100	100	200	295	195	98	490			98		5.5		275	200	98
3319	2	English	F	36	Academic diploma (college/university)	USA	2	3	25	50	100	50	56.6667		350	300	50		500	400	80	40	25	50			50		350	200	100	500	300	200	50	400	270	160	75	450			0		48.75		287.5	237.5	75
3320	2	English	F	43	Academic diploma (college/university)	usa	0	3	800	800	800	800	566.667		800	800	400		800	800	800	500	800	400	800				800	800	800	800	800	800	800	800	0	300	0	400	0				625		800	800	0
3321	2	English	M	35	Academic diploma (college/university)	israel	1	3	30	30	100	100	63.3333		316.667	236.667	60		350	60	100	30	30	60		30			300	100	300	350	300	100	350	60	200	70	270	290		70			55		262.5	202.5	70
3324	2	English	M	36	Academic diploma (college/university)	United Kingdom	2	0	50	50	100	200	133.333		300	166.667	100		300	100	100	100	50	200			50		300	200	100	400	100	100	200	300	200	100	50	200			150		112.5		250	175	50
3325	2	English	M	44	Academic diploma (college/university)	USA	0	2	100	100	300	400	88.3333		366.667	433.333	100		400	400	100	65	100	100	100				300	300	400	400	400	400	400	500	200	235	300	300	300				91.25		350	425	200
3326	2	English	M	60	Academic diploma (college/university)	USA	1	0	700	400	850	850	533.333		866.667	850	400		800	800	400	700	600	600		400			800	850	850	950	800	850	800	950	400	150	250	350		450			575		862.5	850	150
3327	2	English	F	24	Academic diploma (college/university)	USA	1	3	780	300	700	700	333.333		763.333	733.333	400		890	800	300	780	300	400		300			700	700	700	890	700	700	700	800	400	-80	400	490		400			445		747.5	725	-80
3328	2	English	M	44	Academic diploma (college/university)	USA	2	3	10	15	20	70	56.6667		136.667	140	100		300	300	30	40	10	100			15		50	60	20	300	50	70	70	300	20	20	10	200			55		45		107.5	122.5	10
3329	2	English	M	52	Academic diploma (college/university)	USA	2	0	400	400	800	800	233.333		833.333	800	200		800	800	200	200	400	300			400		800	800	800	900	800	800	800	800	600	600	400	600			400		275		825	800	400
3330	2	English	F	45	Academic diploma (college/university)	Croatia	1	3	0	1	2	3	2		11.6667	11.6667	1		15	10	3	0	2	1		1			10	2	10	15	10	3	15	10	7	2	8	14		2			1.5		9.25	9.5	2
3331	2	English	M	39	Academic diploma (college/university)	Israel	3	1	0	10	100	100	10		444.333	444.333	0		500	500	20	0	10	0				10	333	500	500	100	333	500	500	100	313	500	490	100				90	7.5		358.25	358.25	100
3333	2	English	F	30	Academic diploma (college/university)	Serbia	1	2	100	100	800	800	51.6667		866.667	900	100		1000	1000	50	100	100	5		100			800	800	1000	800	800	800	1000	900	750	700	900	795		700			63.75		850	875	700
3334	2	English	M	39	Academic diploma (college/university)	Brazil	1	2	200	200	300	300	83.3333		433.333	366.667	100		600	500	50	200	100	100		200			400	300	600	300	400	300	500	200	350	100	500	200		100			112.5		400	350	100
3335	2	English	F	40	Academic diploma (college/university)	South Africa	2	3	600	500	600	900	300		896.667	930	100		990	990	200	600	600	100			500		800	900	600	990	900	900	900	990	600	300	0	890			400		375		822.5	922.5	0
3337	2	English	M	61	Academic diploma (college/university)	Argentina	1	2	50	50	200	300	116.667		766.667	700	50		800	800	100	50	50	200		50			700	200	800	800	500	300	800	800	600	150	750	600		250			100		625	600	150
3338	2	English	M	50	Academic diploma (college/university)	Canada	1	2	5	25	5	25	18.3333		125	125	5		125	125	25	5	5	25		25			125	5	125	125	125	25	125	125	100	0	120	100		0			15		95	100	0
3340	2	English	F	49	Academic diploma (college/university)	Israel	1	0	550	400	850	850	283.333		793.333	816.667	50		780	800	50	550	400	400		400			780	850	850	750	800	850	850	800	730	300	450	350		450			350		807.5	825	300
3341	2	English	M	22	Academic diploma (college/university)	India	1	3	500	500	800	800	116.667		866.667	583.333	50		900	900	200	500	100	50		500			800	800	900	900	50	800	800	900	600	300	800	850		300			212.5		850	637.5	300
3342	2	English	M	35	Academic diploma (college/university)	Switzerland	1	3	40	50	50	50	113.333		900	900	40		900	900	200	40	100	40		50			900	50	900	900	900	50	900	900	700	10	800	860		0			95		687.5	687.5	10
3343	2	English	F	44	Academic diploma (college/university)	Romania	1	0	500	400	600	800	256.667		600	633.333	70		500	600	70	500	500	200		400			500	600	800	500	600	800	800	500	430	100	300	300		400			317.5		600	675	100
3344	2	English	F	44	Academic diploma (college/university)	Switzerland	1	3	7	7	7	7	3.33333		12.3333	11.6667	2		20	20	3	7	5	2		7			8	7	9	20	7	7	8	20	5	0	4	18		0			4.25		11	10.5	0
3345	2	English	F	35	Academic diploma (college/university)	USA	1	2	100	333	333	750	244.333		683.333	866.667	200		800	900	333	100	200	200		333			750	333	800	500	900	750	900	800	417	233	600	300		417			208.25		595.75	837.5	233
3346	2	English	F	49	Academic diploma (college/university)	US	0	3	100	100	500	900	200		933.333	933.333	100		900	900	100	300	200	100	100				500	1000	900	900	900	900	1000	900	400	700	700	800	800				175		825	925	400
3347	2	English	F	38	Academic diploma (college/university)	Germany	0	3	20	50	100	250	30		216.667	333.333	10		300	100	20	30	50	10	50				100	200	150	300	250	400	500	100	80	170	100	290	200				27.5		187.5	312.5	80
3348	2	English	M	40	Academic diploma (college/university)	norway	2	0	300	300	500	500	100		500	366.667	100		500	100	100	100	300	100			300		500	500	500	500	100	500	500	500	400	400	200	400			200		150		500	400	200
3349	2	English	M	37	Academic diploma (college/university)	USA	1	0	1	1	5	50	1		10	50	1		10	50	1	1	1	1		1			10	5	10	10	50	50	50	50	9	4	9	9		49			1		8.75	50	4
3350	2	English	M	55	Academic diploma (college/university)	usa	1	2	500	400	600	300	433.333		633.333	433.333	500		800	500	300	500	500	500		400			500	600	800	600	200	300	500	600	200	100	300	100		-100			450		625	400	100
3351	2	English	F	49	Academic diploma (college/university)	New Zealand	0	2	1	1	5	20	7.33333		56.6667	83.3333	20		100	100	1	2	20	0	1				5	20	100	50	20	50	100	100	4	18	80	50	19				5.75		43.75	67.5	4
3352	2	English	F	40	Academic diploma (college/university)	United States	1	0	50	20	100	100	23.3333		100	100	20		100	100	20	50	30	20		20			100	100	100	100	100	100	100	100	80	50	70	80		80			30		100	100	50
3354	2	English	F	31	Academic diploma (college/university)	USA	1	3	500	400	1000	1000	170		1000	1000	10		1000	1000	400	500	100	10		400			1000	1000	1000	1000	1000	1000	1000	1000	600	500	900	990		600			252.5		1000	1000	500
3355	2	English	F	46	Academic diploma (college/university)	Israel	0	3	20	20	20	50	20		83.3333	68.3333	10		100	5	20	20	30	10	20				20	50	100	100	50	100	100	5	0	30	70	90	30				20		67.5	63.75	0
3356	2	English	F	27	Academic diploma (college/university)	United States of America	0	3	700	700	900	900	433.333		800	700	300		800	700	700	400	600	300	700				900	700	900	800	900	600	800	700	200	300	300	500	200				500		825	750	200
3357	2	English	M	44	Academic diploma (college/university)	Israel	2	0	0	0	20	10	106.667		500	500	10		500	500	10	300	0	10			0		500	500	20	500	500	500	10	500	490	200	20	490			10		80		380	377.5	20
3358	2	English	F	46	Academic diploma (college/university)	Netherlands	0	0	10	10	100	100	10		100	70	10	10	100	100	10	10	10	10	10				100	100	100	100	100	10	100	100	90	90	90	90	90				10		100	77.5	90
3359	2	English	F	23	Academic diploma (college/university)	Hungary	1	3	23	26	36	42	48		183.333	131	110		470	300	18	23	16	110		26			38	36	42	470	37	42	56	300	20	13	26	360		16			41.75		146.5	108.75	13
3360	2	English	F	34	Academic diploma (college/university)	Greece	1	2	300	100	500	400	233.333		650	583.333	100		600	500	200	300	100	400		100			500	500	600	850	400	400	500	850	300	200	500	450		300			250		612.5	537.5	200
3361	2	English	F	39	Academic diploma (college/university)	Sweden	1	3	350	200	650	750	100		650	716.667	50		650	650	100	350	150	50		200			600	650	700	650	750	750	750	650	500	300	550	600		550			162.5		650	725	300
3362	2	English	M	44	Academic diploma (college/university)	Israel	0	1	20	200	400	500	41.6667		533.333	533.333	0		500	500	20	0	25	100	200				400	500	500	600	500	500	500	600	380	500	475	500	300				36.25		500	525	380
3363	2	English	F	44	Academic diploma (college/university)	Luxembourg	2	3	1000	300	1000	900	206.667		833.333	900	70		1000	1000	50	500	1000	70			300		500	1000	1000	1000	700	1000	900	1000	450	500	0	930			600		405		875	900	0
3364	2	English	F	34	Academic diploma (college/university)	Israel	1	2	400	300	500	500	333.333		600	733.333	400		700	700	400	400	400	200		300			600	500	700	500	700	500	700	800	200	100	300	300		200			350		575	675	100
3365	2	English	M	38	Academic diploma (college/university)	New Zealand	0	3	10	10	250	250	40		333.333	333.333	100		500	500	10	10	10	100	10				250	250	250	500	250	250	250	500	240	240	240	400	240				32.5		312.5	312.5	240
3368	2	English	F	49	Academic diploma (college/university)	United States	0	2	30	30	60	200	133.333		433.333	500	100		500	500	30	100	100	200	30				60	200	500	600	200	400	500	600	30	100	400	400	170				107.5		340	425	30
3369	2	English	M	26	Academic diploma (college/university)	Israel	1	2	30	70	80	180	98.3333		216.667	196.667	50		200	230	45	30	50	200		70			100	80	200	350	20	180	230	340	55	50	150	150		110			81.25		182.5	192.5	50
3370	2	English	F	46	Academic diploma (college/university)	UK	2	3	736	657	803	803	300		625	786.333	200		700	800	200	500	736	200			657		500	675	803	700	803	756	803	800	300	175	67	500			146		409		669.5	790.5	67
3371	2	English	M	60	Academic diploma (college/university)	United States	1	2	250	400	400	600	400		833.333	800	300		800	700	500	250	300	400		400			800	400	800	900	800	600	700	900	300	150	500	500		200			362.5		725	750	150
3372	2	English	F	46	Academic diploma (college/university)	United States of America	0	3	10	10	10	200	37		70	366.667	1		100	200	10	10	100	1	10				10	10	100	100	200	400	500	200	0	0	0	99	190				30.25		55	325	0
3374	2	English	F	55	Academic diploma (college/university)	germany	3	0	20	10	300	100	40		500	566.667	100		600	500	100	10	10	20				10	600	400	500	300	500	500	700	100	500	390	490	280				90	35		450	450	280
3375	2	English	M	36	Academic diploma (college/university)	uk	2	3	50	50	400	400	50		500	566.667	50		700	900	50	50	50	50			50		400	400	400	700	400	400	400	900	350	350	350	650			350		50		475	525	350
3376	2	English	F	38	Academic diploma (college/university)	Brazil	0	2	200	200	300	300	116.667		533.333	469.667	50		600	600	200	200	50	100	200				300	400	600	600	300	309	600	500	100	200	550	500	100				137.5		475	427.25	100
3377	2	English	F	37	Academic diploma (college/university)	USA	1	3	600	600	700	800	300		700	783.333	200		750	800	200	600	500	200		600			500	700	850	750	750	800	800	800	300	100	350	550		200			375		700	787.5	100
3378	2	English	F	29	Academic diploma (college/university)	United States	2	1	200	200	400	400	183.333		633.333	633.333	100		600	600	150	100	200	300			200		600	600	400	700	600	600	400	700	450	500	200	400			200		187.5		575	575	200
3379	2	English	M	26	Academic diploma (college/university)	India	2	3	500	100	1000	800	233.333		916.667	398.333	100		900	95	200	400	500	100			100		900	950	1000	900	400	700	800	95	700	550	500	800			700		300		937.5	498.75	500
3381	2	English	M	32	Academic diploma (college/university)	Germany	0	2	1	1	1	2	0		2.33333	2.33333	0		5	5	1	0	0	0	1				1	1	5	1	2	1	5	1	0	1	5	1	1				0.25		2	2.25	0
3382	2	English	F	40	Academic diploma (college/university)	Israel	1	3	5	5	10	10	2		10	10	1		10	10	3	5	2	1		5			10	10	10	10	10	10	10	10	7	5	8	9		5			2.75		10	10	5
3383	2	English	F	37	Academic diploma (college/university)	UK	1	3	200	100	700	800	53.3333		766.667	900	50		800	900	10	200	100	50		100			700	700	800	800	900	800	900	900	690	500	700	750		700			90		750	875	500
3384	2	English	F	39	Academic diploma (college/university)	South africa	0	3	2	2	10	5	3.66667		31.6667	36.6667	5		50	50	2	4	2	5	2				10	15	30	50	5	30	30	50	8	11	28	45	3				3.25		26.25	28.75	8
3385	2	English	M	33	Academic diploma (college/university)	canada	2	3	25	1000	100	1000	25		233.333	1000	25		500	1000	25	25	25	25			1000		100	100	100	500	1000	1000	1000	1000	75	75	75	475			0		25		200	1000	75
3386	2	English	F	22	Academic diploma (college/university)	Netherlands	0	3	300	200	500	500	33.3333		600	533.333	100		900	900	300	0	0	100	200				500	400	500	900	500	200	500	900	200	400	500	800	300				100		575	525	200
3387	2	English	M	40	Academic diploma (college/university)	United States of America	0	3	250	200	400	600	316.667		550	683.333	300		600	650	250	400	250	300	200				400	600	450	600	600	700	700	650	150	200	200	300	400				300		512.5	662.5	150
3389	2	English	M	40	Academic diploma (college/university)	Usa	1	0	250	250	500	500	250		533.333	450	200		500	500	200	250	250	300		250			500	500	500	600	500	500	250	600	300	250	250	300		250			250		525	462.5	250
3390	2	English	F	51	Academic diploma (college/university)	United States	2	0	250	75	400	350	75		450	416.667	50		500	500	50	75	250	100			75		500	350	400	500	500	250	350	500	450	275	150	400			275		118.75		437.5	400	150
3391	2	English	F	78	Academic diploma (college/university)	USA	1	0	350	300	400	500	233.333		466.667	500	100		400	500	100	350	300	300		300			400	400	500	500	500	500	500	500	300	50	200	200		200			262.5		450	500	50
3392	2	English	M	46	Academic diploma (college/university)	Germany	2	3	333	250	850	850	78.3333		666	666	10		666	666	100	125	333	10			250		666	666	850	666	666	666	850	666	566	541	517	656			600		142		712	712	517
3395	2	English	M	67	Academic diploma (college/university)	United States	1	3	10	10	100	250	8.33333		500	666.667	10		750	750	5	10	10	10		10			250	100	500	750	500	250	750	750	245	90	490	740		240			8.75		400	562.5	90
3396	2	English	F	29	Academic diploma (college/university)	Spain	2	3	100	100	300	900	70		500	900	0		500	900	10	200	100	0			100		500	500	300	500	900	900	900	900	490	300	200	500			800		77.5		450	900	200
3397	2	English	M	42	Academic diploma (college/university)	Denmark	3	2	100	100	300	600	133.333		733.333	800	100		800	800	100	200	100	100				100	600	800	800	300	800	800	800	600	500	600	700	200				500	125		625	750	200
3398	2	English	M	51	Academic diploma (college/university)	USA	1	2	500	400	900	900	266.667		833.333	766.667	300		900	900	400	500	300	100		400			900	900	900	700	900	900	900	500	500	400	600	600		500			325		850	800	400
3400	2	English	F	54	Academic diploma (college/university)	United States	3	1	10	10	25	60	15		53.3333	60	10		60	60	25	10	10	10				10	50	60	50	25	60	60	60	60	25	50	40	15				50	13.75		46.25	60	15
3402	2	English	F	33	Academic diploma (college/university)	UK	1	0	100	300	400	500	116.667		666.667	700	100		700	700	100	100	200	50		300			700	400	700	600	700	500	700	700	600	300	500	550		200			112.5		600	650	300
3403	2	English	F	51	Academic diploma (college/university)	USA	0	3	5	10	20	200	5.33333		25	200	2		25	200	5	7	7	2	10				20	25	25	25	200	200	200	200	15	18	18	23	190				5.25		23.75	200	15
3404	2	English	F	38	Academic diploma (college/university)	US	2	0	350	100	500	500	300		500	416.667	300		500	500	300	300	350	300			100		500	500	500	500	500	500	500	250	200	200	150	200			400		312.5		500	437.5	150
3406	2	English	M	40	Academic diploma (college/university)	Bangladesh	1	2	100	100	250	250	50		333.333	133.333	100		500	100	50	100	100	0		100			250	250	500	250	250	250	100	50	200	150	400	250		150			62.5		312.5	162.5	150
3407	2	English	M	55	Academic diploma (college/university)	USA	1	2	500	100	500	500	43.3333		533.333	533.333	100		1000	1000	20	500	100	10		100			100	500	1000	500	500	500	1000	100	80	0	900	490		400			157.5		525	525	0
3408	2	English	M	28	Academic diploma (college/university)	USA	1	2	10	10	50	400	36.6667		333.333	366.667	10		400	400	50	10	10	50		10			300	50	400	300	300	400	400	400	250	40	390	250		390			30		262.5	375	40
3409	2	English	F	30	Academic diploma (college/university)	Australia	3	2	30	150	150	300	28.3333		350	483.333	30		450	450	5	50	30	30				150	400	200	450	150	600	400	450	300	395	150	420	120				150	28.75		300	437.5	120
3410	2	English	M	36	Academic diploma (college/university)	United States	1	0	300	300	600	600	233.333		533.333	566.667	200		500	600	200	300	300	200		300			500	600	600	500	600	600	600	500	300	300	300	300		300			250		550	575	300
3411	2	English	M	34	Academic diploma (college/university)	USA	2	0	300	300	300	300	333.333		500	466.667	400		600	500	400	300	300	300			300		600	400	300	500	500	400	300	500	200	100	0	200			0		325		450	425	0
3412	2	English	F	28	Academic diploma (college/university)	USA	1	0	100	200	400	500	366.667		866.667	866.667	200		800	900	200	100	400	500		200			800	400	900	900	900	500	800	900	600	300	500	400		300			300		750	775	300
3413	2	English	F	29	Academic diploma (college/university)	US	0	3	100	500	80	800	416.667		833.333	850	150		800	800	100	500	600	150	500				80	900	800	800	800	950	800	800	-20	400	200	650	300				337.5		645	837.5	-20
3414	2	English	F	35	Academic diploma (college/university)	Switzerland	1	0	700	600	850	850	500		833.333	833.333	400		800	800	400	700	600	500		600			800	850	900	800	800	850	900	800	400	150	300	300		250			550		837.5	837.5	150
3416	2	English	M	60	Academic diploma (college/university)	Holland	1	0	1	1	1	5	2.66667		6.66667	5	5		10	5	5	1	2	1		1			10	1	5	5	5	5	5	5	5	0	3	4		4			2.25		5.25	5	0
3417	2	English	F	50	Academic diploma (college/university)	USA	0	2	50	200	500	500	200		833.333	583.333	250		1000	1000	50	250	250	100	200				500	750	1000	750	500	250	1000	500	450	500	750	650	300				162.5		750	562.5	450
3419	2	English	O	38	Academic diploma (college/university)	United States	0	3	950	900	999	950	550		833.333	966.333	500		950	900	950	400	750	500	900				999	600	950	950	950	999	1000	900	49	200	200	450	50				650		874.75	962.25	49
3420	2	English	M	45	Academic diploma (college/university)	Germany	3	0	100	100	300	300	300		500	500	300		500	500	300	300	300	100				100	500	500	500	300	500	500	500	300	200	200	200	200				200	250		450	450	200
3421	2	English	F	33	Academic diploma (college/university)	USA	3	0	200	100	200	700	166.667		333.333	333.333	200		400	400	200	100	200	200				100	400	200	400	200	400	200	400	700	200	100	200	0				600	175		300	425	0
3422	2	English	F	39	Academic diploma (college/university)	Poland	1	2	500	500	900	900	70		900	900	10		900	900	100	500	10	100		500			900	900	900	900	900	900	900	900	800	400	890	800		400			177.5		900	900	400
3423	2	English	F	46	Academic diploma (college/university)	UK	0	3	700	400	600	800	500		766.667	866.667	200		700	900	700	500	800	200	400				600	800	800	700	800	800	900	900	-100	300	0	500	400				550		725	850	-100
3424	2	English	F	23	Academic diploma (college/university)	United States	1	3	600	600	950	950	433.333		850	933.333	200		700	950	500	600	600	200		600			900	950	950	700	900	950	950	950	400	350	350	500		350			475		875	937.5	350
3425	2	English	F	34	Academic diploma (college/university)	Czechia	0	2	3	3	3	5	2		5.66667	6.66667	2		7	7	3	2	2	2	3				3	5	7	5	5	6	7	7	0	3	5	3	2				2.25		5	6.25	0
3426	2	English	F	52	Academic diploma (college/university)	USA	1	3	100	200	200	200	70		233.333	233.333	10		300	300	100	100	100	10		200			200	200	200	300	200	200	200	300	100	100	100	290		0			77.5		225	225	100
3427	2	English	M	47	Academic diploma (college/university)	Romania	0	1	15	15	20	30	18.3333		33.3333	36.6667	30		50	50	15	30	15	10	15				20	50	20	30	30	50	30	30	5	20	5	20	15				17.5		30	35	5
3429	2	English	F	61	Academic diploma (college/university)	USA	0	2	20	5	70	50	10		116.667	90	10		200	100	20	20	10	0	5				70	100	200	50	50	70	100	100	50	80	190	50	45				12.5		105	80	50
3430	2	English	F	54	Academic diploma (college/university)	United States	0	2	1	10	5	50	8.33333		83.3333	83.3333	5		100	100	1	10	5	10	10				5	50	100	100	50	100	100	50	4	40	95	90	40				6.5		63.75	75	4
3431	2	English	F	57	Academic diploma (college/university)	USA	3	0	20	100	100	350	100		416.667	433.333	100		500	500	100	100	100	20				100	500	500	250	100	500	500	300	350	400	400	150	80				250	80		337.5	412.5	80
3434	2	English	F	32	Academic diploma (college/university)	mexico	1	2	500	600	500	1000	566.667		1000	1000	500		1000	1000	600	500	500	600		600			1000	500	1000	1000	1000	1000	1000	1000	400	0	500	400		400			550		875	1000	0
3436	2	English	F	24	Academic diploma (college/university)	United States	1	0	400	300	700	700	266.667		766.667	733.333	100		700	700	100	400	400	300		300			700	700	800	800	700	700	800	700	600	300	400	500		400			300		750	725	300
3437	2	English	F	31	Professional certificate	Belgium	0	3	100	100	500	750	0		750	1000	0		1000	1000	100	0	0	0	100				500	750	500	1000	750	1000	1000	1000	400	750	500	1000	650				25		687.5	937.5	400
3438	2	English	F	34	Academic diploma (college/university)	Iran	1	2	250	150	350	300	250		433.333	283.333	250		450	50	150	250	250	350		150			300	350	450	550	450	300	50	350	150	100	200	200		150			250		412.5	287.5	100
3439	2	English	F	54	Academic diploma (college/university)	USA	1	0	250	700	700	700	100		700	733.333	50		700	700	50	250	150	100		700			700	700	700	700	700	700	800	700	650	450	550	600		0			137.5		700	725	450
3440	2	English	F	33	Academic diploma (college/university)	Brazil	1	0	700	500	700	700	523.333		1000	1000	70		1000	1000	70	700	700	800		500			1000	700	1000	1000	1000	700	1000	1000	930	0	300	200		200			567.5		925	925	0
3441	2	English	F	23	Academic diploma (college/university)	USA	2	1	3	3	6	10	7.33333		13.3333	11.6667	3		10	10	5	3	3	14			3		10	10	6	20	10	10	10	15	5	7	3	6			7		6.25		11.5	11.25	3
3442	2	English	M	55	Academic diploma (college/university)	USA	0	3	53	53	103	103	36.3333		119.667	136.333	3		153	153	53	103	3	3	53				103	153	53	153	103	153	103	153	50	50	50	150	50				40.5		115.5	128	50
3443	2	English	M	20	Academic diploma (college/university)	Australia	1	0	250	250	400	350	200		566.667	633.333	250		750	750	250	250	250	100		250			750	400	650	300	750	350	650	500	500	150	400	200		100			212.5		525	562.5	150
3444	2	English	F	61	Academic diploma (college/university)	USA	1	3	900	500	950	950	666.667		883.333	950	500		950	950	750	900	750	500		500			900	950	800	950	950	950	950	950	150	50	50	450		450			725		900	950	50
3446	2	English	F	34	Academic diploma (college/university)	Estonia	1	3	500	400	700	600	233.333		633.333	666.667	200		700	700	100	500	400	200		400			500	700	700	700	800	600	500	700	400	200	300	500		200			300		650	650	200
3447	2	English	F	31	Academic diploma (college/university)	USA	3	0	400	300	700	700	216.667		766.667	783.333	50		700	700	50	300	300	400				300	700	700	900	700	700	800	850	700	650	400	600	300				400	262.5		750	762.5	300
3448	2	English	M	49	Academic diploma (college/university)	USA	1	0	200	250	500	500	266.667		566.667	533.333	200		500	500	200	200	300	300		250			500	500	600	600	500	500	600	500	300	300	300	300		250			250		550	525	300
3450	2	English	M	68	Academic diploma (college/university)	Australia	3	2	2	5	5	50	1.33333		15	23.3333	1		20	50	2	1	1	2				5	10	15	20	5	10	10	50	50	8	14	19	3				45	1.5		12.5	30	3
3451	2	English	M	42	Academic diploma (college/university)	ireland	0	2	200	50	400	100	233.333		633.333	166.667	200		700	150	200	300	200	200	50				400	600	700	600	100	150	150	200	200	300	500	400	50				225		575	150	200
3452	2	English	M	46	Academic diploma (college/university)	Australia	3	0	10	50	50	200	50		166.667	450	50		200	500	50	50	50	10				50	200	100	200	50	500	400	450	200	150	50	150	40				150	40		137.5	387.5	40
3453	2	English	F	43	Academic diploma (college/university)	USA	1	3	300	600	600	900	104.333		800	800	0		900	900	13	300	300	0		600			600	600	900	900	900	900	600	900	587	300	600	900		300			153.25		750	825	300
3454	2	English	M	51	Academic diploma (college/university)	USA	1	0	600	500	700	900	466.667		733.333	766.667	300		700	800	300	600	500	600		500			700	700	700	800	800	900	800	700	400	100	200	200		400			500		725	800	100
3455	2	English	F	33	Academic diploma (college/university)	United States	2	0	50	25	250	250	19		416.667	416.667	2		500	500	2	30	50	25			25		500	500	250	250	500	250	250	500	498	470	200	225			225		26.75		375	375	200
3457	2	English	F	40	Academic diploma (college/university)	Uruguay	1	3	1000	500	1000	800	666.667		1000	866.667	0		1000	900	1000	1000	1000	0		500			1000	1000	1000	1000	800	800	900	900	0	0	0	1000		300			750		1000	850	0
3458	2	English	F	42	Academic diploma (college/university)	USA	0	3	500	200	500	500	150		466.667	466.667	100		600	600	500	250	100	100	200				500	500	300	600	500	400	400	600	0	250	200	500	300				237.5		475	475	0
3459	2	English	F	48	Academic diploma (college/university)	USA	0	2	100	100	1000	1000	6.66667		1000	1000	0		1000	1000	100	20	0	0	100				1000	1000	1000	1000	1000	1000	1000	1000	900	980	1000	1000	900				30		1000	1000	900
3460	2	English	M	34	Academic diploma (college/university)	Republic of Turkey	0	2	200	5	800	800	35		900	800	5		950	800	200	50	5	50	5				800	800	950	950	800	800	800	800	600	750	945	900	795				76.25		875	800	600
3461	2	English	F	40	Professional certificate	Canada	1	0	5	100	400	400	93.3333		600	433.333	100		800	400	100	5	100	80		100			800	400	500	500	400	400	300	600	700	395	400	420		300			71.25		550	425	395
3463	2	English	M	54	Academic diploma (college/university)	US	1	0	100	200	200	300	166.667		333.333	333.333	200		400	400	200	100	100	200		200			400	200	200	400	400	300	200	400	200	100	100	200		100			150		300	325	100
3464	2	English	F	41	Academic diploma (college/university)	USA	1	2	150	100	150	250	100		200	233.333	100		250	250	100	150	100	100		100			150	150	250	200	200	250	250	250	50	0	150	100		150			112.5		187.5	237.5	0
3465	2	English	F	30	Academic diploma (college/university)	Brazil	1	3	800	400	900	900	433.333		866.667	900	300		900	900	400	800	600	300		400			800	900	900	900	900	900	900	900	400	100	300	600		500			525		875	900	100
3466	2	English	M	34	Academic diploma (college/university)	USA	2	3	25	25	300	500	80		566.667	666.667	25		700	800	15	200	25	25			25		500	500	300	700	500	700	500	800	485	300	275	675			475		66.25		500	625	275
3468	2	English	M	45	Academic diploma (college/university)	United States of America	2	3	600	800	600	600	250		633.333	633.333	200		700	500	250	300	600	200			800		600	600	600	700	800	600	600	500	350	300	0	500			-200		337.5		625	625	0
3469	2	English	M	50	Academic diploma (college/university)	USA	0	1	200	100	200	200	20		200	200	20		200	200	200	20	20	20	100				200	200	200	200	200	200	200	200	0	180	180	180	100				65		200	200	0
3470	2	English	M	30	Academic diploma (college/university)	United States of America	0	2	300	300	500	500	166.667		433.333	433.333	200		500	500	300	200	200	100	300				500	400	500	400	500	400	500	400	200	200	300	300	200				200		450	450	200
3471	2	English	M	41	Academic diploma (college/university)	Sweden	2	1	200	300	400	600	250		533.333	500	300		600	600	250	300	200	200			300		500	600	400	500	500	600	600	400	250	300	200	300			300		237.5		500	525	200
3472	2	English	F	47	Academic diploma (college/university)	USA	2	3	50	50	100	100	50		200	216.667	50		250	250	100	0	50	50			50		250	100	100	250	250	150	100	250	150	100	50	200			50		50		175	187.5	50
3474	2	English	M	30	Academic diploma (college/university)	USA	3	0	150	300	400	400	216.667		516.667	583.333	300		600	600	300	100	250	150				300	600	400	550	400	600	550	600	400	300	300	300	250				100	200		487.5	537.5	250
3475	2	English	M	58	Academic diploma (college/university)	Netherlands	2	1	30	50	80	300	40		500	666.667	50		800	800	20	50	30	50			50		400	800	80	300	600	800	300	600	380	750	50	250			250		37.5		395	575	50
3477	2	English	F	24	Academic diploma (college/university)	United States of America	3	2	10	10	200	500	70		433.333	433.333	10		500	500	100	100	10	10				10	300	500	500	200	300	500	500	500	200	400	490	190				490	55		375	450	190
3478	2	English	M	80	Academic diploma (college/university)	US	0	2	5	5	20	20	4		23.3333	23.3333	5		30	30	5	5	5	2	5				20	20	30	20	20	20	30	20	15	15	25	18	15				4.25		22.5	22.5	15
3479	2	English	M	43	Academic diploma (college/university)	Australia	1	2	300	150	350	250	96.6667		300	333.333	200		500	400	60	300	200	30		150			200	350	500	200	300	250	400	300	140	50	300	170		100			147.5		312.5	312.5	50
3480	2	English	F	37	Academic diploma (college/university)	Colombia	2	3	500	0	500	700	3.66667		633.333	700	0		700	700	1	10	500	0			0		700	500	500	700	700	700	700	700	699	490	0	700			700		127.75		600	700	0
3482	2	English	F	51	High school	South Africa	1	2	600	100	600	100	600		616.667	103.333	600		650	110	600	600	600	600		100			600	600	650	600	100	100	110	100	0	0	50	0		0			600		612.5	102.5	0
3483	2	English	F	44	Academic diploma (college/university)	USA	1	2	100	100	300	500	133.333		750	833.333	100		800	800	100	100	100	200		100			600	300	800	850	850	500	800	850	500	200	700	650		400			125		637.5	750	200
3484	2	English	F	56	Academic diploma (college/university)	United States	1	3	15	25	20	50	13.3333		31.6667	50	20		50	50	5	15	15	20		25			15	20	30	50	50	50	50	50	10	5	15	30		25			13.75		28.75	50	5
3485	2	English	M	51	Academic diploma (college/university)	Canada	0	2	30	100	100	200	25		166.667	166.667	25		200	250	30	25	25	25	100				100	100	200	200	200	50	250	200	70	75	175	175	100				26.25		150	175	70
3486	2	English	F	34	Academic diploma (college/university)	United States of America	1	2	500	200	700	800	206.667		566.667	733.333	20		500	700	200	500	20	400		200			500	700	500	700	700	800	700	800	300	200	480	300		600			280		600	750	200
3487	2	English	M	29	Academic diploma (college/university)	Albania	0	2	300	200	300	400	190		469.667	500	300		600	300	300	220	300	50	200				300	500	600	309	400	600	300	600	0	280	300	259	200				217.5		427.25	475	0
3488	2	English	F	36	Academic diploma (college/university)	Chile	0	2	300	300	700	900	266.667		833.333	933.333	300		900	900	300	300	300	200	300				700	800	900	800	900	900	900	1000	400	500	600	600	600				275		800	925	400
3489	2	English	F	46	Academic diploma (college/university)	Singapore	1	0	15	15	20	15	13.3333		23.3333	20	10		20	20	10	15	20	10		15			20	20	30	20	20	15	20	20	10	5	10	10		0			13.75		22.5	18.75	5
3492	2	English	M	51	Academic diploma (college/university)	USA	1	3	300	200	500	400	266.667		800	633.333	200		900	800	400	300	200	200		200			800	500	700	900	500	400	600	800	400	200	500	700		200			275		725	575	200
3493	2	English	M	43	Academic diploma (college/university)	Canada	1	2	10	5	50	50	18.3333		116.667	116.667	25		150	100	25	10	25	5		5			100	50	150	100	150	50	100	100	75	40	125	95		45			16.25		100	100	40
3494	2	English	M	50	Academic diploma (college/university)	Japan	1	3	400	200	600	600	233.333		600	600	100		600	600	300	400	300	100		200			600	600	600	600	600	600	600	600	300	200	300	500		400			275		600	600	200
3495	2	English	M	41	Academic diploma (college/university)	Usa	1	2	100	100	200	200	216.667		666.667	700	200		800	800	250	100	200	200		100			500	200	800	700	800	200	800	500	250	100	600	500		100			187.5		550	575	100
3496	2	English	F	36	Academic diploma (college/university)	Canada	1	2	500	200	500	200	266.667		600	600	100		800	800	500	500	100	200		200			500	500	800	500	500	200	800	500	0	0	700	300		0			325		575	500	0
3497	2	English	M	47	Academic diploma (college/university)	USA	1	2	20	30	30	40	23.3333		66.6667	83.3333	30		100	50	20	20	30	20		30			50	30	100	50	100	40	50	100	30	10	70	30		10			22.5		57.5	72.5	10
3499	2	English	F	36	Academic diploma (college/university)	Canada	1	0	180	100	280	380	134		496.667	533.333	2		400	700	2	180	120	280		100			400	280	480	610	700	380	400	500	398	100	360	330		280			145.5		442.5	495	100
3500	2	English	F	38	Academic diploma (college/university)	Colombia	1	2	200	200	300	350	66.6667		233.333	266.667	50		300	300	100	200	50	50		200			200	300	300	200	300	350	300	200	100	100	250	150		150			100		250	287.5	100
3501	2	English	F	58	Academic diploma (college/university)	USA	2	3	20	100	100	500	60		300	433.333	100		500	500	30	50	20	100			100		200	200	100	500	500	300	500	500	170	150	80	400			400		50		250	450	80
3502	2	English	F	60	Academic diploma (college/university)	Australia	1	0	200	200	300	300	52.6667		200	233.333	8		200	200	8	200	100	50		200			200	300	200	200	200	300	300	200	192	100	100	150		100			89.5		225	250	100
3503	2	English	M	42	Academic diploma (college/university)	USA	0	2	800	500	900	700	333.333		875	800	300		975	900	800	400	300	300	500				900	950	975	700	700	800	900	700	100	550	675	400	200				450		881.25	775	100
3504	2	English	M	56	Professional certificate	Canada	2	1	5	5	10	30	10		28.3333	21.6667	15		35	15	10	15	5	5			5		25	35	10	25	25	15	30	25	15	20	5	20			25		8.75		23.75	23.75	5
3505	2	English	M	28	Academic diploma (college/university)	Denmark	0	2	50	25	200	300	18.3333		200	300	10		200	300	50	20	10	25	25				200	200	200	200	300	300	300	300	150	180	190	175	275				26.25		200	300	150
3507	2	English	M	42	Academic diploma (college/university)	United States of America	3	2	10	20	100	100	176.667		783.333	733.333	20		1000	850	10	500	20	10				20	500	850	1000	100	500	850	850	100	490	350	980	90				80	135		612.5	575	90
3508	2	English	M	33	Academic diploma (college/university)	United States	3	0	1000	1000	1000	1000	1000		1000	1000	1000		1000	1000	1000	1000	1000	1000				1000	1000	1000	1000	1000	1000	1000	1000	1000	0	0	0	0				0	1000		1000	1000	0
3509	2	English	M	39	Academic diploma (college/university)	USA	0	1	400	400	700	600	466.667		783.333	633.333	500		850	800	400	500	500	400	400				700	850	800	700	600	800	700	400	300	350	300	300	200				450		762.5	625	300
3510	2	English	F	24	Academic diploma (college/university)	USA	1	2	50	100	200	800	108.333		500	700	200		800	800	75	50	200	50		100			500	200	800	200	800	800	800	500	425	150	600	150		700			93.75		425	725	150
3511	2	English	F	29	Academic diploma (college/university)	Singapore	1	2	20	20	10	30	27.6667		70	53.3333	3		100	70	50	20	3	30		20			70	10	100	40	50	30	70	40	20	-10	97	10		10			25.75		55	47.5	-10
3512	2	English	F	36	Academic diploma (college/university)	USA	0	1	30	30	70	500	63.3333		266.667	366.667	70		500	500	30	70	100	20	30				70	500	200	100	500	500	500	100	40	430	100	80	470				55		217.5	400	40
3513	2	English	F	24	Academic diploma (college/university)	USA	1	0	11	3	7	11	4.33333		14.3333	13	5		17	14	5	11	6	2		3			17	7	12	14	14	11	11	14	12	-4	6	12		8			6		12.5	12.5	-4
3514	2	English	F	34	Academic diploma (college/university)	Colombia	1	0	500	500	500	1000	500		1000	1000	500		1000	1000	500	500	500	500		500			1000	500	1000	1000	1000	1000	1000	1000	500	0	500	500		500			500		875	1000	0
3515	2	English	F	28	Professional certificate	India	1	3	900	200	950	1000	300		700	1000	200		800	1000	500	900	200	200		200			900	950	400	800	1000	1000	1000	1000	400	50	200	600		800			450		762.5	1000	50
3516	2	English	F	56	Academic diploma (college/university)	Usa	1	3	20	20	2	50	23.3333		36.6667	46.6667	20		40	50	10	20	40	20		20			20	2	50	40	40	50	50	50	10	-18	10	20		30			22.5		28	47.5	-18
3517	2	English	F	73	Academic diploma (college/university)	USA	2	3	100	100	250	500	150		683.333	566.667	100		800	700	250	100	100	100			100		500	750	250	800	500	500	500	700	250	650	150	700			400		137.5		575	550	150
3518	2	English	F	58	Academic diploma (college/university)	USA	1	2	5	2	12	10	2		11.6667	10	5		15	10	1	5	5	0		2			10	12	15	10	10	10	10	10	9	7	10	10		8			2.75		11.75	10	7
3519	2	English	F	56	Professional certificate	Finland	1	3	450	500	500	700	120		400	600	200		600	700	100	450	60	200		500			300	500	300	600	500	700	600	700	200	50	240	400		200			202.5		425	625	50
3520	2	English	F	52	Academic diploma (college/university)	USA	1	3	400	500	450	500	333.333		706.667	870	400		950	650	100	400	500	400		500			200	450	970	950	980	500	980	650	100	50	470	550		0			350		642.5	777.5	50
3521	2	English	F	55	Academic diploma (college/university)	Canada	0	3	200	100	400	400	53.3333		433.333	466.667	10		500	400	200	100	50	10	100				400	400	400	500	400	500	500	400	200	300	350	490	300				90		425	450	200
3522	2	English	F	39	Academic diploma (college/university)	India	0	3	10	10	50	50	6.66667		70	66.6667	10		100	100	10	5	5	10	10				50	50	60	100	50	50	50	100	40	45	55	90	40				7.5		65	62.5	40
3524	2	English	F	21	Academic diploma (college/university)	United States	1	2	300	400	400	700	163.333		533.333	683.333	200		700	700	90	300	200	200		400			300	400	700	600	750	700	700	600	210	100	500	400		300			197.5		500	687.5	100
3525	2	English	M	48	Academic diploma (college/university)	Australia	1	3	4	3	67	14	10		275	426.667	12		375	555	14	4	4	12		3			100	67	350	375	350	14	375	555	86	63	346	363		11			8.5		223	323.5	63
3527	2	English	M	35	Academic diploma (college/university)	Colombia	1	0	500	300	700	900	166.667		766.667	766.667	100		700	900	100	500	300	100		300			700	700	900	700	900	900	700	700	600	200	600	600		600			250		750	800	200
3528	2	English	M	38	Academic diploma (college/university)	United States	2	3	200	200	333	350	283.333		683.333	700	250		750	800	200	400	200	250			200		500	800	333	750	800	500	350	800	300	400	133	500			150		262.5		595.75	612.5	133
3529	2	English	F	46	Academic diploma (college/university)	USA	3	0	300	300	500	800	366.667		833.333	666.667	300		800	500	300	300	500	300				300	800	800	900	500	500	800	700	800	500	500	400	200				500	350		750	700	200
3530	2	English	M	38	Academic diploma (college/university)	USA	1	3	250	250	500	500	250		1000	1000	0		1000	1000	500	250	250	0		250			1000	500	1000	1000	1000	500	1000	1000	500	250	750	1000		250			250		875	875	250
3531	2	English	M	46	Academic diploma (college/university)	Israel	2	0	100	100	500	500	200		700	633.333	200		700	700	200	200	100	200			100		700	700	500	700	700	500	500	700	500	500	400	500			400		175		650	600	400
3532	2	English	M	38	Academic diploma (college/university)	Brazil	1	0	900	900	900	900	900		900	900	900		900	900	900	900	900	900		900			900	900	900	900	900	900	900	900	0	0	0	0		0			900		900	900	0
3533	2	English	F	42	Academic diploma (college/university)	USA	1	2	250	15	98	75	160		593.333	370	250		980	90	200	250	250	30		15			750	98	980	50	980	75	90	40	550	-152	730	20		60			182.5		469.5	296.25	-152
3534	2	English	M	50	Academic diploma (college/university)	India	3	2	50	50	200	400	56.6667		333.333	366.667	50		400	500	20	100	50	50				50	200	400	400	200	200	400	500	400	180	300	350	150				350	55		300	375	150
3535	2	English	F	45	Academic diploma (college/university)	United States	2	1	400	200	650	750	183.333		533.333	533.333	200		650	650	275	200	400	75			200		600	650	650	350	600	650	750	350	325	450	250	275			550		237.5		562.5	587.5	250
3536	2	English	F	23	Academic diploma (college/university)	United States	0	2	100	200	200	250	116.667		250	233.333	150		300	300	100	150	150	50	200				200	250	300	200	250	200	300	200	100	100	150	150	50				112.5		237.5	237.5	100
3537	2	English	F	61	Academic diploma (college/university)	Netherlands	1	0	100	100	900	900	100		900	900	100		900	900	100	100	100	100		100			900	900	900	900	900	900	900	900	800	800	800	800		800			100		900	900	800
3539	2	English	M	43	Academic diploma (college/university)	Australia	1	2	10	10	50	100	23.3333		83.3333	83.3333	10		100	100	50	10	10	10		10			100	50	100	50	100	100	100	50	50	40	90	40		90			20		75	87.5	40
3540	2	English	F	30	Academic diploma (college/university)	Switzerland	0	3	80	400	80	800	130		320	783.333	300		800	600	80	40	50	300	400				80	80	80	800	800	800	950	600	0	40	30	500	400				117.5		260	787.5	0
3541	2	English	M	31	Academic diploma (college/university)	Colombia	0	2	50	100	200	200	83.3333		666.667	766.667	100		900	700	50	50	100	100	100				200	200	900	900	200	900	700	700	150	150	800	800	100				75		550	625	150
3542	2	English	F	36	Academic diploma (college/university)	Israel	1	2	50	100	300	500	83.3333		616.667	333.333	50		850	200	100	50	50	100		100			500	300	850	500	500	500	200	300	400	250	800	400		400			75		537.5	375	250
3543	2	English	F	57	Academic diploma (college/university)	Taiwan	0	2	10	25	30	50	8.33333		100	116.667	10		150	100	10	5	10	10	25				30	50	150	100	50	50	100	200	20	45	140	90	25				8.75		82.5	100	20
3544	2	English	M	57	Academic diploma (college/university)	USA	2	1	2	3	5	10	4.33333		10	10	2		10	10	6	2	2	5			3		10	10	5	10	10	10	10	10	4	8	3	5			7		3.75		8.75	10	3
3545	2	English	M	41	Professional certificate	USA	2	3	75	0	50	200	23.3333		191.667	300	0		250	400	50	20	75	0			0		150	175	50	250	400	100	200	400	100	155	-25	250			200		36.25		156.25	275	-25
3546	2	English	M	27	Academic diploma (college/university)	India	0	1	400	670	790	850	56.6667		700	848.333	100		850	800	400	100	40	30	670				790	850	750	500	850	800	845	900	390	750	710	470	180				142.5		722.5	848.75	390
3548	2	English	F	36	Academic diploma (college/university)	Israel	0	2	150	150	250	270	153.333		450	416.667	150		500	500	150	200	150	110	150				250	500	500	350	270	400	500	350	100	300	350	240	120				152.5		400	380	100
3551	2	English	M	54	Academic diploma (college/university)	Germany	2	0	666	666	666	666	703		703	703	666		666	666	666	666	666	777			666		666	666	666	777	666	666	666	777	0	0	0	0			0		693.75		693.75	693.75	0
3553	2	English	M	28	Academic diploma (college/university)	Switzerland	1	2	200	150	400	700	183.333		666.667	633.333	200		800	700	250	200	200	100		150			600	400	800	600	450	700	700	750	350	200	600	500		550			187.5		600	650	200
3554	2	English	F	34	Academic diploma (college/university)	united states	1	2	200	100	700	800	166.667		883.333	533.333	200		1000	800	200	200	200	100		100			800	700	1000	850	700	800	800	100	600	500	800	750		700			175		837.5	600	500
3555	2	English	F	31	Academic diploma (college/university)	USA	2	3	5	5	10	10	5		16.6667	13.3333	5		30	15	5	5	5	5			5		10	10	10	30	10	15	10	15	5	5	5	25			5		5		15	12.5	5
3556	2	English	M	28	Academic diploma (college/university)	Israel	0	1	200	100	350	350	66.6667		333.333	383.333	50		350	400	200	50	100	50	100				350	350	400	250	350	400	400	350	150	300	300	200	250				100		337.5	375	150
3557	2	English	F	28	Academic diploma (college/university)	The Netherlands	1	0	5	5	50	50	10		100	83.3333	10		100	100	10	5	10	10		5			100	50	100	100	100	50	100	50	90	45	90	90		45			8.75		87.5	75	45
3558	2	English	F	37	Academic diploma (college/university)	WALES UK	1	0	1000	1000	1000	1000	1000		1000	667	1000		1000	1000	1000	1000	1000	1000		1000			1000	1000	1000	1000	1000	1000	1000	1	0	0	0	0		0			1000		1000	750.25	0
3559	2	English	M	39	Academic diploma (college/university)	Turkey	0	2	100	1000	100	1000	0		666.667	1000	0		1000	1000	100	0	0	0	1000				100	0	1000	1000	1000	1000	1000	1000	0	0	1000	1000	0				25		525	1000	0
3560	2	English	F	30	Academic diploma (college/university)	Italy	0	3	10	10	50	100	85		223.333	126.667	200		500	200	10	30	25	200	10				50	80	90	500	100	90	90	200	40	50	65	300	90				66.25		180	120	40
3561	2	English	M	33	Academic diploma (college/university)	India	2	3	400	300	600	600	116.667		500	566.667	100		600	600	50	200	400	100			300		400	500	600	600	500	600	600	600	350	300	200	500			300		187.5		525	575	200
3562	2	English	F	50	Academic diploma (college/university)	Japan	0	2	1	2	10	50	2		38.3333	50	2		50	50	1	2	2	2	2				10	15	50	50	50	50	50	50	9	13	48	48	48				1.75		31.25	50	9
3563	2	English	M	43	Academic diploma (college/university)	Germany	1	0	500	500	700	700	166.667		633.333	700	100		600	700	100	500	300	100		500			600	700	700	600	700	700	700	700	500	200	400	500		200			250		650	700	200
3564	2	English	M	57	High school	italy	1	3	5	10	10	20	10		93.3333	70	10		150	150	10	5	10	10		10			50	10	80	150	10	20	50	150	40	5	70	140		10			8.75		72.5	57.5	5
3565	2	English	M	36	Academic diploma (college/university)	Belgium	1	2	600	400	1000	900	333.333		900	966.667	200		800	1000	400	600	200	400		400			900	1000	800	1000	900	900	1000	1000	500	400	600	600		500			400		925	950	400
3566	2	English	F	31	Academic diploma (college/university)	The Netherlands	1	0	100	100	300	500	116.667		600	633.333	150		800	700	150	100	100	100		100			800	300	400	600	700	500	400	800	650	200	300	500		400			112.5		525	600	200
3568	2	English	F	35	Academic diploma (college/university)	Germany	1	3	300	400	700	700	100		933.333	1000	100		1000	1000	100	300	100	100		400			900	700	900	1000	1000	700	1000	1000	800	400	800	900		300			150		875	925	400
3569	2	English	F	49	Academic diploma (college/university)	Sweden	1	3	350	300	400	600	190		550	566.667	100		600	650	70	350	400	100		300			400	400	650	600	400	600	650	650	330	50	250	500		300			230		512.5	575	50
3570	2	English	M	40	Academic diploma (college/university)	Germany	0	2	8	6	8	7	4.66667		7.66667	6.66667	3		10	9	8	9	3	2	6				8	10	10	3	7	8	9	3	0	1	7	1	1				5.5		7.75	6.75	0
3571	2	English	F	44	Academic diploma (college/university)	Spain	2	0	300	500	300	600	366.667		666.667	733.333	500		900	800	500	200	300	400			500		900	300	300	800	800	600	600	800	400	100	0	400			100		350		575	700	0
3572	2	English	F	48	Academic diploma (college/university)	Australia	1	3	22	15	25	25	7.33333		33.3333	33.3333	2		40	40	5	22	15	2		15			20	25	40	40	20	25	40	40	15	3	25	38		10			11		31.25	31.25	3
3573	2	English	F	23	Academic diploma (college/university)	The Netherlands	1	2	200	200	500	300	135		633.333	766.667	200		700	800	5	200	200	200		200			500	500	700	700	700	300	800	800	495	300	500	500		100			151.25		600	650	300
3574	2	English	F	50	Academic diploma (college/university)	Israel	0	2	25	30	40	500	28.3333		350	566.667	30		500	600	25	25	30	30	30				40	50	500	500	500	500	600	600	15	25	470	470	470				27.5		272.5	550	15
3575	2	English	F	28	Academic diploma (college/university)	Malaysia/UK	3	2	750	750	900	900	266.667		800	700	100		850	850	500	200	100	750				750	750	800	850	900	500	750	850	900	250	600	750	150				150	387.5		825	750	150
3576	2	English	F	34	Academic diploma (college/university)	India	0	2	70	40	100	300	116.667		466.667	466.667	100		500	400	70	50	100	200	40				100	400	500	500	300	500	400	500	30	350	400	300	260				105		375	425	30
3577	2	English	M	45	Academic diploma (college/university)	Germany	1	2	500	600	700	700	233.333		600	633.333	200		600	700	300	500	200	200		600			600	700	600	600	600	700	700	600	300	200	400	400		100			300		625	650	200
3578	2	English	F	43	Academic diploma (college/university)	UK	0	1	50	50	100	200	100		200	300	100		200	300	50	100	100	100	50				100	200	200	200	200	300	400	200	50	100	100	100	150				87.5		175	275	50
3579	2	English	F	25	Academic diploma (college/university)	The Netherlands	0	3	30	200	200	500	200		600	600	100		800	800	30	200	300	100	200				200	500	500	800	500	500	500	800	170	300	200	700	300				157.5		500	575	170
3580	2	English	F	48	Academic diploma (college/university)	USA	0	3	300	300	700	700	200		766.667	733.333	200		900	800	300	200	200	200	300				700	700	700	900	700	700	700	800	400	500	500	700	400				225		750	725	400
3581	2	English	F	53	Academic diploma (college/university)	Italy	3	2	10	10	50	50	13.6667		216.667	53.3333	15		400	100	25	1	15	10				10	100	150	400	50	10	50	100	50	75	149	385	40				40	12.75		175	52.5	40
3582	2	English	F	50	Academic diploma (college/university)	Australia	2	3	20	20	2	50	30		53.3333	30	50		100	30	20	20	20	50			20		20	40	2	100	20	40	50	30	0	20	-18	50			30		27.5		40.5	35	-18
3583	2	English	M	32	High school	China	1	3	300	300	300	300	40		300	400	0		300	300	60	300	60	0		300			300	300	300	300	300	300	600	300	240	0	240	300		0			105		300	375	0
3584	2	English	F	34	Academic diploma (college/university)	Australia	2	0	600	200	500	500	236.667		600	533.333	10		600	600	10	400	600	300			200		600	600	500	600	600	400	500	600	590	200	-100	300			300		327.5		575	525	-100
3585	2	English	F	67	Academic diploma (college/university)	Israel	1	3	500	400	800	900	466.667		866.667	883.333	400		900	950	500	500	500	400		400			800	800	900	900	800	900	900	950	300	300	400	500		500			475		850	887.5	300
3586	2	English	M	55	Academic diploma (college/university)	Australia	0	2	330	300	460	450	250		633.333	500	250		700	600	330	300	250	200	300				460	600	700	600	450	500	600	400	130	300	450	400	150				270		590	487.5	130
3587	2	English	F	38	Academic diploma (college/university)	Australia	3	2	2	2	2	2	3.33333		23	38.3333	4		50	45	2	4	4	2				2	4	15	50	2	30	40	45	2	2	11	46	0				0	3		17.75	29.25	0
3588	2	English	M	43	High school	Italia	3	0	300	100	1000	1000	116.667		1000	833.333	50		1000	1000	50	200	100	300				100	1000	1000	1000	1000	1000	1000	500	1000	950	800	900	700				900	162.5		1000	875	700
3590	2	English	F	26	Academic diploma (college/university)	Israel	1	0	300	200	500	400	300		716.667	683.333	200		750	750	200	300	300	400		200			750	500	600	800	750	400	600	700	550	200	300	400		200			300		662.5	612.5	200
3591	2	English	F	34	Academic diploma (college/university)	Israel	1	2	400	400	800	800	100		850	800	100		950	800	100	400	100	100		400			800	800	950	800	800	800	800	800	700	400	850	700		400			175		837.5	800	400
3592	2	English	F	24	Academic diploma (college/university)	Israel	0	3	400	100	600	500	350		733.333	716.667	250		800	800	400	400	400	250	100				600	700	700	800	500	600	750	800	200	300	300	550	400				362.5		700	662.5	200
3594	2	English	M	24	Professional certificate	Israel	0	1	150	100	300	150	53.3333		316.667	283.333	100		500	200	150	100	30	30	100				300	500	250	200	150	200	350	300	150	400	220	170	50				77.5		312.5	250	150
3595	2	English	F	20	Academic diploma (college/university)	UK	2	3	300	100	600	400	243.333		866.667	533.333	80		850	600	150	500	300	80			100		850	900	600	850	600	400	400	600	700	400	300	770			300		257.5		800	500	300
3596	2	English	M	58	Academic diploma (college/university)	United States	2	3	100	50	200	250	116.667		366.667	283.333	50		400	150	100	200	100	50			50		350	350	200	400	400	300	250	150	250	150	100	350			200		112.5		325	275	100
3598	2	English	M	54	Academic diploma (college/university)	US	0	1	100	25	100	100	3.33333		58.3333	100	0		100	100	100	0	0	10	25				100	100	50	25	100	100	100	100	0	100	50	15	75				27.5		68.75	100	0
3600	2	English	F	50	Academic diploma (college/university)	Italy	2	3	100	400	500	700	50		700	800	40		700	800	60	50	100	40			400		700	700	500	700	800	800	700	800	640	650	400	660			300		62.5		650	775	400
3601	2	English	F	40	Academic diploma (college/university)	Canada	3	2	2	5	10	250	10		66.6667	116.667	5		100	200	20	5	5	2				5	50	50	100	10	50	100	200	250	30	45	95	8				245	8		52.5	150	8
3602	2	English	M	31	Academic diploma (college/university)	Ireland	0	2	1	1	1	20	1		53.3333	43.3333	1		90	50	1	1	1	1	1				1	20	90	50	20	40	50	40	0	19	89	49	19				1		40.25	37.5	0
3604	2	English	M	49	Academic diploma (college/university)	United States	2	0	650	650	1000	1000	333.333		950	900	300		950	950	300	400	650	300			650		950	950	1000	950	950	950	1000	800	650	550	350	650			350		412.5		962.5	925	350
3605	2	English	F	32	Academic diploma (college/university)	USA	1	2	500	600	1000	950	283.333		850	866.667	400		1000	1000	400	500	400	50		600			950	1000	1000	600	800	950	1000	800	550	500	600	550		350			337.5		887.5	887.5	500
3606	2	English	F	45	Academic diploma (college/university)	South Africa	0	2	50	15	100	200	50		200	200	50		250	250	50	50	50	50	15				100	200	250	150	200	150	250	200	50	150	200	100	185				50		175	200	50
3607	2	English	F	28	Academic diploma (college/university)	Greece	1	3	200	300	500	600	166.667		633.333	600	100		800	600	100	200	300	100		300			400	500	700	800	500	600	700	600	300	300	400	700		300			175		600	600	300
3608	2	English	M	0	Academic diploma (college/university)	Usa	3	2	50	50	150	200	60		316.667	300	50		400	400	30	100	50	50				50	200	350	400	150	150	350	400	200	170	250	350	100				150	57.5		275	275	100
3609	2	English	F	39	Academic diploma (college/university)	Chile	1	3	100	100	300	800	133.333		633.333	800	100		900	800	200	100	100	100		100			500	300	500	900	800	800	800	800	300	200	400	800		700			125		550	800	200
3610	2	English	M	50	Academic diploma (college/university)	USA	1	0	200	400	500	500	266.667		750	700	200		850	850	200	200	400	200		400			850	500	800	600	850	500	500	750	650	300	400	400		100			250		687.5	650	300
3611	2	English	F	44	Academic diploma (college/university)	United States	1	3	400	400	400	700	166.667		716.667	800	100		750	800	100	400	300	100		400			600	400	800	750	800	700	800	800	500	0	500	650		300			225		637.5	775	0
3612	2	English	M	40	Academic diploma (college/university)	United States	1	0	100	500	500	1000	350		1000	933.333	50		1000	1000	50	100	500	500		500			1000	500	1000	1000	1000	1000	1000	800	950	400	500	500		500			287.5		875	950	400
3614	2	English	M	38	Academic diploma (college/university)	USA	1	0	100	100	200	200	83.3333		233.333	233.333	50		200	250	50	100	150	50		100			200	200	300	200	250	200	250	200	150	100	150	150		100			87.5		225	225	100
3615	2	English	F	38	Academic diploma (college/university)	Sweden	0	1	200	200	500	500	400		949.333	866.333	200		850	800	200	200	500	500	200				500	850	999	999	500	800	800	999	300	650	499	499	300				350		837	774.75	300
3616	2	English	F	26	Academic diploma (college/university)	China	0	3	50	20	300	300	13.3333		533.333	566.667	10		600	600	50	30	0	10	20				300	500	500	600	300	600	500	600	250	470	500	590	280				22.5		475	500	250
3617	2	English	M	57	Academic diploma (college/university)	USA	2	1	700	300	700	1000	200		566.667	1000	100		500	1000	100	100	700	400			300		400	500	700	800	1000	1000	1000	1000	300	400	0	400			700		325		600	1000	0
3619	2	English	M	40	Academic diploma (college/university)	USA	0	2	500	600	700	700	300		733.333	733.333	300		800	800	500	300	300	300	600				700	700	800	700	700	700	800	700	200	400	500	400	100				350		725	725	200
3620	2	English	M	62	Academic diploma (college/university)	USA	2	1	0	0	200	200	1.66667		500	500	0		500	500	5	0	0	0			0		500	500	200	500	500	500	200	500	495	500	200	500			200		1.25		425	425	200
3621	2	English	M	37	Academic diploma (college/university)	France	1	2	5	5	6	10	3		6.66667	7.66667	5		10	10	2	5	5	2		5			5	6	10	5	6	10	10	7	3	1	5	3		5			3.5		6.5	8.25	1
3622	2	English	F	30	Academic diploma (college/university)	USA	1	3	500	400	900	950	266.667		960	983.333	100		980	950	400	500	300	100		400			900	900	1000	980	1000	950	1000	950	500	400	700	880		550			325		945	975	400
3623	2	English	M	32	Academic diploma (college/university)	Spain	0	2	200	300	500	800	86.6667		700	850	10		800	950	200	50	10	200	300				500	700	800	600	800	800	950	800	300	650	790	400	500				115		650	837.5	300
3624	2	English	F	51	Academic diploma (college/university)	usa	2	3	12	4	80	40	16		200	48.3333	10		250	100	10	28	12	10			4		150	200	80	250	20	25	40	100	140	172	68	240			36		15		170	46.25	68
3625	2	English	M	32	Academic diploma (college/university)	united states	0	0	2	5	5	5	2		5	5	2	5	5	5	2	2	2	2	5				5	5	5	5	5	5	5	5	3	3	3	3	0				2		5	5	3
3626	2	English	M	30	Academic diploma (college/university)	United states	1	2	600	500	700	700	433.333		666.667	633.333	500		800	700	500	600	500	300		500			600	700	800	600	600	700	700	600	100	100	300	300		200			475		675	650	100
3628	2	English	F	66	Academic diploma (college/university)	USA	1	2	50	400	100	800	83.3333		833.333	899.667	50		1000	999	100	50	50	100		400			800	100	1000	700	900	800	999	800	700	50	950	600		400			75		650	874.75	50
3630	2	English	F	31	Academic diploma (college/university)	Usa	0	3	20	20	1000	1000	16.6667		1000	966.667	10		1000	1000	20	20	20	10	20				1000	1000	1000	1000	1000	900	1000	1000	980	980	980	990	980				17.5		1000	975	980
3631	2	English	F	30	Academic diploma (college/university)	United States	1	2	20	200	300	400	56.6667		800	283.333	20		1000	500	100	20	20	50		200			900	300	1000	500	300	400	500	50	800	280	980	450		200			47.5		675	312.5	280
3632	2	English	M	53	Academic diploma (college/university)	UK	3	0	50	200	200	400	183.333		500	533.333	50		600	500	50	200	300	50				200	600	400	500	200	500	500	600	400	550	200	200	150				200	150		425	500	150
3633	2	English	F	50	High school	Canada	1	2	1	1	5	10	3.66667		10	13.3333	3		10	20	5	1	3	3		1			10	5	10	10	10	10	20	10	5	4	7	7		9			3		8.75	12.5	4
3635	2	English	F	53	Academic diploma (college/university)	Spain	0	1	400	400	900	1000	400		966.667	1000	400		1000	1000	400	400	400	400	400				900	1000	1000	900	1000	1000	1000	1000	500	600	600	500	600				400		950	1000	500
3636	2	English	M	40	Academic diploma (college/university)	USA	0	1	500	500	500	500	300		500	500	300		500	500	500	300	300	300	500				500	500	500	500	500	500	500	500	0	200	200	200	0				350		500	500	0
3637	2	English	M	34	Academic diploma (college/university)	Brazil	1	0	750	750	800	850	316.667		750	816.667	100		750	750	100	750	750	100		750			750	800	900	600	750	850	900	800	650	50	150	500		100			425		762.5	825	50
3638	2	English	F	39	Academic diploma (college/university)	Germany	0	3	150	150	500	500	136.667		683.333	766.667	100		750	700	150	10	300	100	150				500	400	900	750	500	700	900	700	350	390	600	650	350				140		637.5	700	350
3639	2	English	F	51	Academic diploma (college/university)	USA	0	3	60	1000	60	1000	66.6667		500	566.667	0		600	400	60	100	100	0	1000				60	600	300	600	1000	500	800	400	0	500	200	600	0				65		390	675	0
3640	2	English	M	41	Academic diploma (college/university)	USA	2	0	50	50	500	500	50		500	500	50		500	500	50	50	50	50			50		500	500	500	500	500	500	500	500	450	450	450	450			450		50		500	500	450
3641	2	English	F	0	Academic diploma (college/university)	India	3	1	900	0	900	1000	35		899.667	1000	50		999	1000	5	50	50	900				0	800	999	900	900	1000	1000	1000	1000	795	949	850	0				1000	251.25		899.75	1000	0
3642	2	English	F	36	Academic diploma (college/university)	United States	1	3	100	100	200	100	50		233.333	233.333	50		300	200	50	100	50	50		100			200	200	200	300	200	100	300	200	150	100	150	250		0			62.5		225	200	100
3643	2	English	M	50	Academic diploma (college/university)	Belgium	1	2	200	50	650	100	43.3333		633.333	366.667	50		700	300	30	200	50	50		50			500	650	700	700	200	100	300	600	470	450	650	650		50			82.5		637.5	300	450
3644	2	English	F	34	Academic diploma (college/university)	UK	1	0	200	300	600	700	150		733.333	733.333	50		800	800	50	200	300	100		300			800	600	700	700	800	700	800	600	750	400	400	600		400			162.5		700	725	400
3646	2	English	M	40	Academic diploma (college/university)	USA	3	0	10	10	200	200	133.333		500	400	100		500	500	100	200	100	10				10	500	500	500	200	500	500	200	200	400	300	400	190				190	102.5		425	350	190
3647	2	English	F	56	Academic diploma (college/university)	Canada	1	0	500	200	1000	700	166.667		1000	1000	50		1000	1000	50	500	150	300		200			1000	1000	1000	1000	1000	700	1000	1000	950	500	850	700		500			250		1000	925	500
3648	2	English	F	38	Academic diploma (college/university)	Finland	1	3	100	300	500	750	116.667		566.667	683.333	200		700	800	100	100	50	200		300			500	500	500	700	750	750	500	800	400	400	450	500		450			112.5		550	700	400
3649	2	English	F	39	Academic diploma (college/university)	USA	1	2	100	200	400	500	133.333		500	466.667	100		500	500	200	100	100	100		200			500	400	500	500	400	500	500	500	300	300	400	400		300			125		475	475	300
3650	2	English	F	31	Academic diploma (college/university)	USA	1	2	10	5	30	40	6.66667		56.6667	56.6667	10		100	100	5	10	10	5		5			30	30	100	40	30	40	100	40	25	20	90	35		35			7.5		50	52.5	20
3651	2	English	M	50	Academic diploma (college/university)	brazil	1	2	75	30	150	75	56.6667		250	233.333	75		300	300	20	75	75	75		30			150	150	300	300	150	75	300	250	130	75	225	225		45			61.25		225	193.75	75
3652	2	English	F	51	Academic diploma (college/university)	Canada	0	1	0	0	300	300	0		433.333	366.667	0		500	300	0	0	0	0	0				300	500	500	300	300	300	500	300	300	500	500	300	300				0		400	350	300
3653	2	English	M	0	Academic diploma (college/university)	Hungary	2	0	700	500	800	800	56.6667		833.333	833.333	50		850	850	50	70	700	50			500		850	850	800	800	850	850	800	800	800	780	100	750			300		217.5		825	825	100
3654	2	English	F	38	High school	Israel	2	0	400	300	700	800	250		633.333	566.667	150		700	500	150	200	400	400			300		700	500	700	700	500	400	800	800	550	300	300	300			500		287.5		650	625	300
3655	2	English	F	47	Academic diploma (college/university)	Brasil	0	3	30	150	50	300	40		333.333	450	50		500	300	30	20	50	50	150				50	200	300	500	300	350	700	300	20	180	250	450	150				37.5		262.5	412.5	20
3656	2	English	M	34	Academic diploma (college/university)	Australia	0	3	15	100	250	300	116.667		466.667	333.333	50		500	300	15	150	150	50	100				250	400	500	500	300	200	500	300	235	250	350	450	200				91.25		412.5	325	235
3657	2	English	F	36	Academic diploma (college/university)	Canada	3	2	600	10	600	100	23.3333		266.667	233.333	50		300	500	10	10	50	600				10	250	250	300	600	100	100	500	100	240	240	250	0				90	167.5		350	200	0
3660	2	English	M	31	Academic diploma (college/university)	Turkey	1	2	150	150	600	650	116.667		733.333	716.667	100		750	750	150	150	100	100		150			750	600	750	700	750	650	750	650	600	450	650	600		500			125		700	700	450
3661	2	English	M	38	High school	Israel	3	0	700	700	700	700	700		700	700	700		700	700	700	700	700	700				700	700	700	700	700	700	700	700	700	0	0	0	0				0	700		700	700	0
3662	2	English	M	43	Academic diploma (college/university)	Argentina	2	1	1	2	20	80	4.66667		46.6667	16.6667	5		60	30	5	5	1	4			2		40	60	20	40	10	30	80	10	35	55	19	36			78		3.75		40	32.5	19
3663	2	English	M	48	Academic diploma (college/university)	USA	3	0	400	50	400	500	116.667		500	500	50		500	500	50	200	100	400				50	500	500	500	400	500	500	500	500	450	300	400	0				450	187.5		475	500	0
3665	2	English	M	35	Academic diploma (college/university)	United States of America	1	2	50	50	500	400	38.3333		600	633.333	100		700	700	10	50	100	5		50			500	500	700	600	500	400	700	700	490	450	600	595		350			41.25		575	575	450
3666	2	English	F	0	Academic diploma (college/university)	USA	1	3	500	400	700	850	366.667		816.667	866.667	300		800	800	400	500	400	300		400			850	700	800	800	800	850	1000	800	450	200	400	500		450			400		787.5	862.5	200
3667	2	English	M	64	Academic diploma (college/university)	USA	2	1	65	100	100	250	78.3333		130	533.333	60		125	600	75	60	65	100			100		125	125	100	140	600	600	250	400	50	65	35	40			150		75		122.5	462.5	35
3668	2	English	M	47	Academic diploma (college/university)	Czech Republic	2	0	700	650	700	700	300		700	700	200		700	700	200	500	700	200			650		700	700	700	700	700	700	700	700	500	200	0	500			50		400		700	700	0
3669	2	English	M	57	Academic diploma (college/university)	canada	1	3	1	1	1	1	4.33333		150	73.3333	5		300	100	3	1	5	5		1			50	1	100	300	20	1	100	100	47	0	95	295		0			3.5		112.75	55.25	0
3671	2	English	M	49	Academic diploma (college/university)	USA	2	3	2	30	5	100	2		7	166.667	2		8	200	2	2	2	2			30		6	7	5	8	150	150	100	200	4	5	3	6			70		2		6.5	150	3
3672	2	English	F	54	Academic diploma (college/university)	Trinidad	2	3	3	5	15	50	25		150	116.667	50		300	100	20	5	3	50			5		100	50	15	300	200	50	50	100	80	45	12	250			45		19.5		116.25	100	12
3673	2	English	F	49	Academic diploma (college/university)	Singapore	0	3	1	1	10	100	20.3333		83.3333	100	1		100	100	1	10	50	1	1				10	50	100	100	100	100	100	100	9	40	50	99	99				15.5		65	100	9
3675	2	English	F	56	Academic diploma (college/university)	USA	3	0	200	200	100	400	100		200	333.333	100		200	300	100	100	100	200				200	200	200	200	100	300	400	300	400	100	100	100	-100				200	125		175	350	-100
3676	2	English	M	36	Professional certificate	India	2	0	10	10	10	100	50		133.333	100	100		200	100	100	50	10	0			10		200	100	10	100	100	100	100	100	100	50	0	100			90		40		102.5	100	0
3678	2	English	F	41	Academic diploma (college/university)	USA	3	0	700	750	950	900	333.333		833.333	900	100		900	900	100	400	500	700				750	900	700	900	950	900	900	900	900	800	300	400	250				150	425		862.5	900	250
3680	2	English	M	25	Academic diploma (college/university)	Netherlands	1	2	40	60	20	100	4.66667		28.3333	106.667	2		40	100	5	40	2	7		60			30	20	40	15	100	100	100	120	25	-20	38	8		40			13.5		26.25	105	-20
3681	2	English	M	47	Academic diploma (college/university)	India	1	0	10	5	5	25	7.66667		21.6667	33.3333	10		30	25	10	10	3	10		5			30	5	10	25	25	25	25	50	20	-5	7	15		20			8.25		17.5	31.25	-5
3682	2	English	F	42	Academic diploma (college/university)	Czech	1	0	5	5	10	10	6.66667		20	20	5		20	20	5	5	10	5		5			20	10	20	20	20	10	20	20	15	5	10	15		5			6.25		17.5	17.5	5
3683	2	English	M	31	Academic diploma (college/university)	Israel	1	2	100	200	300	300	100		700	700	100		900	900	100	100	100	100		200			600	300	900	600	600	300	900	600	500	200	800	500		100			100		600	600	200
3684	2	English	F	43	Academic diploma (college/university)	Netherlands	1	3	250	200	300	300	166.667		433.333	466.667	200		600	400	150	250	150	200		200			300	300	400	600	400	300	600	400	150	50	250	400		100			187.5		400	425	50
3685	2	English	M	39	High school	Netherlands	0	3	3	3	9	5	4		73	10	10		200	10	3	1	1	10	3				9	9	10	200	5	10	10	10	6	8	9	190	2				3.75		57	8.75	6
3686	2	English	F	55	Academic diploma (college/university)	United States	2	0	450	350	650	740	283.333		716.667	716.667	250		750	750	250	250	450	350			350		750	650	650	750	750	650	740	750	500	400	200	400			390		325		700	722.5	200
3687	2	English	F	31	Academic diploma (college/university)	Belgium	2	3	40	200	20	300	18.3333		30	300	20		40	300	15	20	40	20			200		30	20	20	40	300	300	300	300	15	0	-20	20			100		23.75		27.5	300	-20
3688	2	English	F	50	Academic diploma (college/university)	Switzerland	1	3	300	300	500	500	183.333		533.333	566.667	100		600	600	250	300	200	100		300			500	500	500	600	500	500	600	600	250	200	300	500		200			212.5		525	550	200
3689	2	English	F	66	Academic diploma (college/university)	australia	2	1	2	30	8	100	12		80	56.6667	4		90	50	2	4	2	30			30		50	90	8	100	50	50	100	70	48	86	6	70			70		9.5		62	67.5	6
3690	2	English	F	33	Academic diploma (college/university)	Indonesia	1	0	200	200	500	900	366.667		966.667	600	300		1000	500	300	200	300	500		200			1000	500	900	1000	500	900	300	1000	700	300	600	500		700			325		850	675	300
3691	2	English	M	31	Academic diploma (college/university)	Lithuania	1	0	1	10	10	50	10		100	100	10		100	100	10	1	10	10		10			100	10	100	100	100	50	100	100	90	9	90	90		40			7.75		77.5	87.5	9
3693	2	English	M	33	Academic diploma (college/university)	United States	2	0	200	100	700	700	23.3333		766.667	733.333	10		800	800	10	50	200	10			100		800	800	700	700	800	700	700	700	790	750	500	690			600		67.5		750	725	500
3694	2	English	F	24	Academic diploma (college/university)	Ireland	3	0	50	50	200	200	103.333		400	400	10		400	400	10	200	100	50				50	400	400	400	200	400	400	400	200	390	200	300	150				150	90		350	350	150
3695	2	English	F	24	Academic diploma (college/university)	USA	3	0	20	150	80	800	75		616.667	633.333	100		800	700	100	50	75	20				150	800	350	700	80	700	400	800	800	700	300	625	60				650	61.25		482.5	675	60
3696	2	English	F	39	Academic diploma (college/university)	Uruguay	2	0	600	400	800	900	250		766.667	866.667	150		800	900	150	400	600	200			400		800	900	800	600	900	800	900	900	650	500	200	400			500		337.5		775	875	200
3697	2	English	M	34	Academic diploma (college/university)	USA	0	3	50	30	70	100	36.6667		266.667	133.333	50		500	200	50	30	30	50	30				70	100	200	500	100	100	100	200	20	70	170	450	70				40		217.5	125	20
3698	2	English	F	55	Professional certificate	US	1	3	10	109	20	400	136.667		566.667	700	50		600	500	60	10	300	50		109			600	20	500	600	700	400	900	500	540	10	200	550		291			105		430	625	10
3699	2	English	F	28	Academic diploma (college/university)	Denmark	1	0	500	300	700	700	366.667		800	800	400		900	700	400	500	300	400		300			900	700	700	800	700	700	800	900	500	200	400	400		400			400		775	775	200
3700	2	English	F	26	Academic diploma (college/university)	Germany	3	0	0	25	250	750	42		616.667	583.333	1		750	750	1	25	100	0				25	750	600	500	250	750	500	500	750	749	575	400	250				725	31.5		525	625	250
3702	2	English	M	41	Academic diploma (college/university)	USA	1	3	125	100	200	175	138.667		316.667	300	166		400	400	125	125	125	166		100			300	200	250	400	250	175	250	400	175	75	125	234		75			135.25		287.5	268.75	75
3703	2	English	F	67	Academic diploma (college/university)	USA	1	0	70	150	120	700	110		610	833.333	100		850	800	100	70	150	80		150			850	120	800	180	800	700	800	900	750	50	650	100		550			100		487.5	800	50
3704	2	English	M	43	Academic diploma (college/university)	United States of America	1	0	200	200	400	600	150		533.333	766.667	150		600	700	150	200	100	200		200			600	400	400	600	700	600	800	800	450	200	300	400		400			162.5		500	725	200
3707	2	English	F	48	Academic diploma (college/university)	Italy	2	3	2	2	2	500	0.666667	1.66667	174	400	0	2	500	500	1	1	2	0	1	2	2	2	20	2	2	500	500	200	500	500	19	1	0	500	499	198	498	498	1	1.75	131	425	0
3709	2	English	F	32	High school	Czech Republic	1	3	120	240	200	400	110	116.667	666.667	666.667	80	80	800	800	100	120	150	80	120	240	150	80	700	200	500	800	700	400	500	800	600	80	350	720	580	160	350	720	112.5	147.5	550	600	80
3710	2	English	F	47	Academic diploma (college/university)	Portugal	0	3	300	50	600	900	56.6667	36.6667	800	900	20	20	900	900	300	100	50	20	50	50	40	20	600	750	750	900	900	900	900	900	300	650	700	880	850	850	860	880	117.5	40	750	900	300
3711	2	English	F	49	Academic diploma (college/university)	usa	2	0	700	600	900	900	600	533.333	916.667	933.333	500	400	900	900	500	600	700	700	400	600	600	600	900	900	900	950	900	950	900	950	400	300	200	250	500	350	300	350	625	550	912.5	925	200
3712	2	English	F	29	Academic diploma (college/university)	Netherlands	0	2	200	100	500	500	166.667	116.667	500	366.667	100	100	500	500	200	200	100	200	100	50	100	200	500	500	500	500	500	100	500	500	300	300	400	300	400	50	400	300	175	112.5	500	400	300
3713	2	English	M	43	Professional certificate	United States of America	2	3	30	25	50	50	20	20	50	50	10	10	50	50	25	25	30	10	25	25	25	10	50	50	50	50	50	50	50	50	25	25	20	40	25	25	25	40	22.5	21.25	50	50	20
3714	2	English	F	47	Academic diploma (college/university)	United States	2	3	250	150	350	300	250	266.667	500	500	150	250	500	500	300	300	250	150	300	250	150	250	500	500	350	500	500	500	300	500	200	200	100	350	200	250	150	250	250	237.5	462.5	450	100
3715	2	English	F	63	Professional certificate	Japan	3	0	20	100	700	900	83.3333	83.3333	883.333	900	50	100	950	900	50	100	100	20	100	100	50	100	950	900	800	700	900	900	900	900	900	800	700	680	800	800	850	800	67.5	87.5	837.5	900	680
3716	2	English	F	25	Academic diploma (college/university)	Israel	1	3	800	700	6	800	105	200.333	396.667	400.333	7	100	700	600	300	800	8	7	500	700	1	100	400	6	90	700	600	800	1	600	100	-794	82	693	100	100	0	500	278.75	325.25	299	500.25	-794
3717	2	English	M	27	Academic diploma (college/university)	China	1	2	250	250	500	500	3.33333	200	500	1000	0	0	500	1000	10	250	0	0	500	250	0	100	500	500	500	500	1000	500	1000	1000	490	250	500	500	500	250	1000	900	65	212.5	500	875	250
3718	2	English	F	50	High school	United States	1	0	250	150	500	500	233.333	233.333	566.667	566.667	150	150	500	500	150	250	150	400	150	150	150	400	500	500	500	700	500	500	500	700	350	250	350	300	350	350	350	300	237.5	212.5	550	550	250
3719	2	English	M	54	Academic diploma (college/university)	Romania	2	0	10	10	100	100	13.3333	16.6667	200	200	10	20	200	200	10	10	10	20	20	10	10	20	200	200	100	200	200	200	100	200	190	190	90	180	180	190	90	180	12.5	15	175	175	90
3720	2	English	M	24	High school	Netherland	1	0	10	15	15	30	8.33333	12.3333	16.6667	21.6667	10	20	20	35	10	10	5	10	20	15	2	15	20	15	10	20	35	30	5	25	10	5	5	10	15	15	3	10	8.75	13	16.25	23.75	5
3721	2	English	M	28	Academic diploma (college/university)	United Kingdom	1	3	125	160	150	200	120	175	250	253.333	180	200	350	300	100	125	80	180	175	160	150	200	200	150	200	350	260	200	200	300	100	25	120	170	85	40	50	100	121.25	171.25	225	240	25
3724	2	English	F	34	Academic diploma (college/university)	brazil	0	0	600	600	600	600	600	600	600	600	600	600	600	600	600	600	600	600	600	600	600	600	600	600	600	600	600	600	600	600	0	0	0	0	0	0	0	0	600	600	600	600	0
3725	2	English	M	26	Academic diploma (college/university)	Netherlands	2	3	200	200	200	200	300	300	533.333	400	400	500	700	400	300	200	200	400	200	200	200	500	500	400	200	700	500	300	200	400	200	200	0	300	300	100	0	-100	275	275	450	350	0
3726	2	English	F	22	Academic diploma (college/university)	Netherlands	2	3	200	200	500	800	233.333	166.667	766.667	716.667	100	100	750	750	300	300	200	100	200	200	200	100	800	750	500	750	800	600	800	750	500	450	300	650	600	400	600	650	225	175	700	737.5	300
3727	2	English	F	27	Academic diploma (college/university)	United Kingdom	0	1	900	800	1	1	733.333	666.667	168.667	1.33333	400	700	500	1	900	400	900	900	800	700	500	800	1	500	5	1	1	1	2	1	-899	100	-895	-899	-799	-699	-498	-799	775	700	126.75	1.25	-899
3728	2	English	M	57	Academic diploma (college/university)	USA	3	0	500	350	750	750	416.667	450	766.667	750	350	450	750	750	350	450	450	500	450	450	450	350	750	800	750	750	750	750	750	750	400	350	300	250	300	300	300	400	437.5	425	762.5	750	250
3730	2	English	M	33	Academic diploma (college/university)	Israel	1	0	100	75	200	200	50	66.6667	150	166.667	50	50	150	150	50	100	50	50	50	75	75	75	150	200	150	150	150	200	150	200	100	100	100	100	100	125	75	125	62.5	68.75	162.5	175	100
3731	2	English	F	35	Academic diploma (college/university)	Albania	0	1	2	2	1000	1000	0	0	1000	1000	0	0	1000	1000	2	0	0	0	2	0	0	0	1000	1000	1000	1000	1000	1000	1000	1000	998	1000	1000	1000	998	1000	1000	1000	0.5	0.5	1000	1000	998
3732	2	English	M	26	Academic diploma (college/university)	The Netherlands	3	2	200	150	70	650	233.333	300	483.333	550	350	500	650	700	250	100	350	200	200	200	500	150	450	350	650	70	450	500	700	650	200	250	300	-130	250	300	200	500	225	262.5	380	575	-130
3734	2	English	F	28	Academic diploma (college/university)	Britain	3	0	100	200	300	800	233.333	150	633.333	500	100	100	700	700	100	300	300	100	100	50	300	200	700	600	600	300	700	100	700	800	600	300	300	200	600	50	400	600	200	162.5	550	575	200
3736	2	English	F	34	Academic diploma (college/university)	United Kingdom	2	3	850	750	800	800	61.6667	133.333	600	700	50	100	800	800	100	35	850	50	100	200	750	100	700	300	800	800	800	500	800	800	600	265	-50	750	700	300	50	700	258.75	287.5	650	725	-50
3737	2	English	M	41	Academic diploma (college/university)	Canada	1	3	250	250	300	500	233.333	200	566.667	500	250	200	700	500	200	250	250	250	150	250	250	200	500	300	500	700	500	500	500	500	300	50	250	450	350	250	250	300	237.5	212.5	500	500	50
3740	2	English	F	39	Academic diploma (college/university)	UK	1	0	200	500	800	800	6.66667	86.6667	800	800	5	50	800	800	5	200	10	5	50	500	200	10	800	800	800	800	800	800	800	800	795	600	790	795	750	300	600	790	55	190	800	800	600
3741	2	English	F	27	Academic diploma (college/university)	USA	2	3	700	400	800	800	366.667	366.667	800	800	200	300	800	800	500	400	700	200	500	300	400	300	800	800	800	800	800	800	800	800	300	400	100	600	300	500	400	500	450	375	800	800	100
3742	2	English	O	24	Academic diploma (college/university)	United States	0	2	150	300	500	750	233.333	216.667	666.667	816.667	200	150	700	850	150	300	200	200	300	200	150	300	500	700	700	600	750	800	850	800	350	400	500	400	450	600	700	500	212.5	237.5	625	800	350
3743	2	English	F	29	Academic diploma (college/university)	Germany	1	0	400	300	700	700	200	266.667	733.333	800	100	300	700	800	100	400	300	200	300	300	300	200	700	700	800	700	800	700	800	800	600	300	500	500	500	400	500	600	250	275	725	775	300
3744	2	English	F	59	Academic diploma (college/university)	USA	3	0	10	100	100	300	133.333	166.667	400	433.333	100	100	500	400	100	100	200	10	100	200	200	100	500	300	400	100	400	400	500	300	400	200	200	90	300	200	300	200	102.5	150	325	400	90
3745	2	English	M	34	Academic diploma (college/university)	USA	1	3	1	10	3	70	14.3333	16.6667	223.333	200	10	30	300	300	3	1	30	10	10	10	10	30	70	3	300	300	100	70	200	300	67	2	270	290	90	60	190	270	11	15	168.25	167.5	2
3746	2	English	F	26	Academic diploma (college/university)	Singapore	2	0	40	40	80	80	54	40	800	320	2	80	800	800	2	80	40	80	80	40	40	0	800	800	80	800	800	80	80	80	798	720	40	720	720	40	40	80	50.5	40	620	260	40
3747	2	English	F	25	Academic diploma (college/university)	Austria	1	2	1	100	50	150	13.3333	83.3333	116.667	150	10	50	150	250	20	1	10	10	50	100	50	150	100	50	150	100	150	150	250	50	80	49	140	90	100	50	200	-100	10.25	87.5	100	150	49
3748	2	English	F	33	Academic diploma (college/university)	Canada	0	2	75	75	100	100	91.6667	83.3333	166.667	133.333	100	75	200	100	75	75	100	100	75	75	75	100	100	100	200	200	100	100	100	200	25	25	100	100	25	25	25	100	87.5	81.25	150	125	25
3750	2	English	F	39	Academic diploma (college/university)	Austria	1	0	250	200	300	500	116.667	266.667	366.667	600	100	300	500	500	100	250	100	150	300	200	300	200	500	300	200	400	500	500	600	700	400	50	100	250	200	300	300	500	150	250	350	575	50
3752	2	English	F	30	Academic diploma (college/university)	INDIA	1	0	300	400	500	800	366.667	266.667	866.667	833.333	300	300	800	900	300	300	400	400	300	400	300	200	800	500	900	900	900	800	800	800	500	200	500	500	600	400	500	600	350	300	775	825	200
3753	2	English	F	31	Academic diploma (college/university)	india	0	2	300	300	700	700	133.333	0	700	666.667	100	0	800	700	300	0	100	300	300	0	0	0	700	500	800	800	700	800	700	500	400	500	700	500	400	800	700	500	175	75	700	675	400
3754	2	English	F	41	Academic diploma (college/university)	India	3	1	20	20	300	300	16.6667	16.6667	700	700	10	10	800	800	20	10	20	20	20	10	20	20	500	800	800	300	500	800	800	300	480	790	780	280	480	790	780	280	17.5	17.5	600	600	280
3756	2	English	F	35	Academic diploma (college/university)	USA	1	0	100	100	400	400	63.3333	83.3333	400	366.667	40	50	400	400	40	100	100	50	50	100	100	100	400	400	400	400	400	400	300	400	360	300	300	350	350	300	200	300	72.5	87.5	400	375	300
3757	2	English	F	41	Academic diploma (college/university)	Botswana	1	3	1	1	4	10	2.66667	2.66667	13.3333	13.3333	5	5	20	20	2	1	1	5	2	1	1	5	10	4	10	20	10	10	10	20	8	3	9	15	8	9	9	15	2.25	2.25	11	12.5	3
3758	2	English	M	25	Academic diploma (college/university)	Netherlands	2	0	50	50	200	200	66.6667	150	400	416.667	100	100	600	500	100	80	50	20	100	200	50	150	600	300	200	300	500	400	200	350	500	220	150	280	400	200	150	200	62.5	125	350	362.5	150
3759	2	English	F	78	Academic diploma (college/university)	United States	1	2	10	50	50	200	25	58.3333	400	500	25	25	500	500	25	10	25	25	100	50	25	50	200	50	500	500	500	200	500	500	175	40	475	475	400	150	475	450	21.25	56.25	312.5	425	40
3761	2	English	M	24	Academic diploma (college/university)	Israel	1	3	150	180	200	200	26.6667	50	250	266.667	0	50	350	300	30	150	50	0	50	180	50	50	200	200	200	350	200	200	300	300	170	50	150	350	150	20	250	250	57.5	82.5	237.5	250	50
3762	2	English	M	70	Academic diploma (college/university)	Canada	1	2	10	10	50	100	23.3333	25	150	133.333	10	15	200	100	10	10	10	50	10	10	15	50	100	50	200	150	100	100	100	200	90	40	190	100	90	90	85	150	20	21.25	125	125	40
3763	2	English	F	46	Academic diploma (college/university)	usa	0	3	600	300	900	400	266.667	166.667	900	833.333	200	100	900	800	600	200	400	200	300	200	200	100	900	800	1000	900	400	800	900	800	300	600	600	700	100	600	700	700	350	200	900	725	300
3764	2	English	F	33	Academic diploma (college/university)	Germany	0	3	100	100	500	700	100	83.3333	666.667	666.667	50	50	700	700	100	100	150	50	100	100	100	50	500	700	600	700	700	600	700	700	400	600	450	650	600	500	600	650	100	87.5	625	675	400
3767	2	English	F	28	Academic diploma (college/university)	Iran	1	0	400	300	600	600	233.333	333.333	800	833.333	200	300	800	800	200	400	200	300	300	300	500	200	800	600	800	800	800	600	800	900	600	200	600	500	500	300	300	700	275	325	750	775	200
3768	2	English	F	52	Academic diploma (college/university)	USA	3	2	200	200	400	600	133.333	136.667	633.333	666.667	100	200	800	600	100	200	100	200	10	200	200	200	600	500	800	400	800	600	600	600	500	300	700	200	790	400	400	400	150	152.5	575	650	200
3769	2	English	M	60	Academic diploma (college/university)	United States of America	1	2	2	10	25	50	1	6.66667	33.3333	66.6667	0	0	50	100	2	2	0	1	10	10	0	10	25	25	50	25	50	50	100	50	23	23	50	24	40	40	100	40	1.25	7.5	31.25	62.5	23
3770	2	English	F	71	Academic diploma (college/university)	USA	1	3	300	250	500	500	50	100	583.333	666.667	50	50	750	750	50	300	50	50	150	250	100	50	500	500	500	750	750	500	500	750	450	200	450	700	600	250	400	700	112.5	137.5	562.5	625	200
3771	2	English	F	69	Academic diploma (college/university)	USA	2	1	150	50	1	900	66.6667	75	666.667	766.667	100	75	800	800	50	100	150	50	50	75	50	100	500	800	1	700	700	800	900	800	450	700	-149	650	650	725	850	700	87.5	68.75	500.25	800	-149
3772	2	English	M	54	Academic diploma (college/university)	USA	2	1	30	50	50	60	33.3333	38.3333	70	70	25	25	75	75	50	25	30	25	50	25	50	40	75	75	50	60	60	75	60	75	25	50	20	35	10	50	10	35	32.5	41.25	65	67.5	20
3773	2	English	F	89	Academic diploma (college/university)	United States of America	3	2	10	50	500	600	30	66.6667	666.667	666.667	20	50	700	700	50	20	20	10	100	50	50	50	700	600	700	500	700	600	700	600	650	580	680	490	600	550	650	550	25	62.5	625	650	490
3774	2	English	M	43	Academic diploma (college/university)	USA	0	3	200	200	400	600	220	266.667	600	600	60	300	600	600	200	300	300	60	200	200	300	300	400	600	600	600	600	600	600	600	200	300	300	540	400	400	300	300	215	250	550	600	200
3776	2	English	F	69	Academic diploma (college/university)	Canada	0	2	100	150	150	300	136.667	86.6667	433.333	250	10	100	500	350	100	200	10	200	150	150	100	10	150	300	500	500	300	300	350	100	50	100	490	300	150	150	250	90	127.5	102.5	362.5	262.5	50
3777	2	English	M	71	Academic diploma (college/university)	United States of America	3	0	25	20	100	200	10	10	100	100	10	10	100	100	10	10	10	25	10	10	10	20	100	100	100	100	100	100	100	200	90	90	90	75	90	90	90	180	13.75	12.5	100	125	75
3778	2	English	F	42	Academic diploma (college/university)	Indonesia	0	1	5	1	10	20	1.66667	2	30	40	2	2	50	50	5	2	2	1	1	2	2	2	10	50	20	20	20	50	50	20	5	48	18	19	19	48	48	18	2.5	1.75	25	35	5
3779	2	English	F	42	Academic diploma (college/university)	US	2	3	100	59	250	300	53.3333	100	433.333	500	30	50	600	500	100	30	100	30	200	50	59	50	400	300	250	600	500	500	300	500	300	270	150	570	300	450	241	450	65	89.75	387.5	450	150
3780	2	English	M	68	Academic diploma (college/university)	USA	3	0	100	100	300	200	116.667	100	400	333.333	100	100	400	300	100	150	100	100	100	100	100	100	400	400	400	300	300	300	400	200	300	250	300	200	200	200	300	100	112.5	100	375	300	200
3781	2	English	M	43	Academic diploma (college/university)	India	1	0	900	10	500	500	669.333	4	633.333	633.333	10	10	100	100	10	900	999	999	10	10	1	1	100	500	900	900	100	500	900	900	90	-400	-99	-99	90	490	899	899	727	5.5	600	600	-400
3783	2	English	F	41	Academic diploma (college/university)	Israel	1	0	10	25	50	100	11.6667	20	83.3333	133.333	10	20	100	100	10	10	5	20	20	25	20	20	100	50	50	100	100	100	200	100	90	40	45	80	80	75	180	80	11.25	21.25	75	125	40
3784	2	English	F	29	Academic diploma (college/university)	Romania	1	0	200	200	700	700	200	166.667	1000	1000	100	200	1000	1000	100	200	100	400	200	200	100	200	1000	700	1000	1000	1000	700	1000	1000	900	500	900	600	800	500	900	800	200	175	925	925	500
3785	2	English	F	44	Academic diploma (college/university)	South Africa	1	3	900	750	1000	1000	250	233.333	983.333	916.667	0	0	1000	1000	150	900	600	0	200	750	500	0	1000	1000	950	1000	1000	1000	750	1000	850	100	350	1000	800	250	250	1000	412.5	362.5	987.5	937.5	100
3786	2	English	M	43	Professional certificate	Mexico	0	1	200	200	900	900	133.333	133.333	900	900	100	100	900	900	200	100	100	200	200	100	100	200	900	900	900	900	900	900	900	900	700	800	800	700	700	800	800	700	150	150	900	900	700
3787	2	English	F	25	Academic diploma (college/university)	Israel	1	2	500	200	700	700	133.333	200	600	566.667	100	100	800	400	100	500	100	200	100	200	100	400	500	700	800	500	700	700	400	600	400	200	700	300	600	500	300	200	225	200	625	600	200
3788	2	English	M	43	Academic diploma (college/university)	The Netherlands	0	3	200	300	500	800	100	100	700	866.667	100	100	900	900	200	100	100	100	300	100	100	100	500	700	500	900	800	800	900	900	300	600	400	800	500	700	800	800	125	150	650	850	300
3789	2	English	F	74	Academic diploma (college/university)	England	0	2	2	4	4	5	1.66667	2.66667	4	3.66667	1	4	4	3	2	2	1	2	4	2	4	2	4	4	4	4	5	4	3	4	2	2	3	2	1	2	-1	2	1.75	3	4	4	2
3790	2	English	F	77	Academic diploma (college/university)	United States	0	2	100	100	500	700	83.3333	100	533.333	600	100	100	600	600	100	100	100	50	100	100	100	100	500	500	600	500	700	600	600	600	400	400	500	450	600	500	500	500	87.5	100	525	625	400
3791	2	English	F	61	High school	United States	1	0	50	50	300	300	38.3333	34.3333	300	266.667	15	50	300	200	15	50	50	50	50	50	50	3	300	300	300	300	200	300	300	300	285	250	250	250	150	250	250	297	41.25	38.25	300	275	250
3793	2	English	M	54	Academic diploma (college/university)	USA	0	2	50	150	200	500	71.6667	166.667	416.667	400	15	150	500	250	50	150	15	50	150	150	150	200	200	500	500	250	500	250	250	700	150	350	485	200	350	100	100	500	66.25	162.5	362.5	425	150
3794	2	English	F	43	Academic diploma (college/university)	USA	1	0	250	100	500	500	100	100	500	500	100	100	500	500	100	250	100	100	100	100	100	100	500	500	500	500	500	500	500	500	400	250	400	400	400	400	400	400	137.5	100	500	500	250
3795	2	English	F	73	Academic diploma (college/university)	USA	1	3	75	50	100	75	58.3333	58.3333	133.333	141.667	75	75	200	200	50	75	50	75	50	50	50	75	100	100	100	200	100	75	125	200	50	25	50	125	50	25	75	125	62.5	56.25	125	125	25
3796	2	English	F	62	Academic diploma (college/university)	USA	3	2	1	1	5	5	3	1.33333	30	26.6667	2	2	50	50	2	5	2	1	2	0	2	1	25	15	50	5	25	5	50	5	23	10	48	4	23	5	48	4	2.5	1.25	23.75	21.25	4
3797	2	English	M	95	Academic diploma (college/university)	USA	1	0	1	5	10	50	1.66667	4.33333	46.6667	46.6667	0	2	50	50	0	1	1	4	2	5	5	6	50	10	50	40	50	50	50	40	50	9	49	36	48	45	45	34	1.5	4.5	37.5	47.5	9
3798	2	English	M	51	Academic diploma (college/university)	USA	3	0	10	100	1	900	120	86.6667	403.333	800	100	100	900	750	100	250	10	10	100	150	10	100	900	300	10	1	750	750	900	900	800	50	0	-9	650	600	890	800	92.5	90	302.75	825	-9
3799	2	English	F	51	Academic diploma (college/university)	United States	2	3	50	200	200	400	216.667	283.333	733.333	766.667	50	50	800	800	400	200	50	50	500	300	200	50	700	700	200	800	800	700	400	800	300	500	150	750	300	400	200	750	175	262.5	600	675	150
3800	2	English	F	73	Academic diploma (college/university)	USA	1	0	100	250	500	500	100	150	500	583.333	100	100	500	750	100	100	100	100	100	250	250	100	500	500	500	500	750	500	500	500	400	400	400	400	650	250	250	400	100	175	500	562.5	400
3801	2	English	F	30	Academic diploma (college/university)	USA	1	3	400	500	800	800	183.333	300	833.333	800	100	100	900	800	50	400	400	100	400	500	400	100	800	800	800	900	800	800	800	800	750	400	400	800	400	300	400	700	237.5	350	825	800	400
3802	2	English	M	47	Academic diploma (college/university)	United States	2	3	500	500	600	600	191.667	241.667	600	600	25	25	600	600	100	450	500	25	200	500	500	25	600	600	600	600	600	600	600	600	500	150	100	575	400	100	100	575	268.75	306.25	600	600	100
3803	2	English	F	62	Academic diploma (college/university)	United States	0	3	100	100	400	400	30	70	400	366.667	10	10	400	400	100	30	50	10	100	100	100	10	400	400	400	400	400	300	400	400	300	370	350	390	300	200	300	390	47.5	77.5	400	375	300
3804	2	English	F	41	Academic diploma (college/university)	Lithuania	1	2	20	200	70	800	140	200	833.333	800	20	200	800	800	200	20	20	200	200	200	200	200	900	70	800	800	800	800	800	800	700	50	780	600	600	600	600	600	110	200	642.5	800	50
3805	2	English	F	69	Academic diploma (college/university)	USA	0	1	5	25	50	100	2	2	50	83.3333	2	2	50	50	5	2	2	2	25	2	2	2	50	50	50	50	100	50	100	100	45	48	48	48	75	48	98	98	2.75	7.75	50	87.5	45
3806	2	English	M	86	Academic diploma (college/university)	Usa	0	1	5	5	7	15	6.66667	5	45	15	10	5	100	20	5	10	5	5	5	5	5	5	7	100	20	15	15	20	15	10	2	90	15	10	10	15	10	5	6.25	5	35.5	15	2
3808	2	English	M	51	Academic diploma (college/university)	Brazil	0	1	300	250	350	300	166.667	216.667	233.333	266.667	200	250	300	300	300	200	250	50	250	250	250	150	350	300	300	100	300	300	300	200	50	100	50	50	50	50	50	50	200	225	262.5	275	50
3809	2	English	F	80	Academic diploma (college/university)	USA	0	3	5	20	10	100	27	20	273.333	330	50	30	500	500	5	1	30	50	20	20	10	30	10	20	300	500	100	200	290	500	5	19	270	450	80	180	280	470	21.5	20	207.5	272.5	5
3810	2	English	M	67	Academic diploma (college/university)	USA	0	3	5	5	10	25	10	7.33333	33.3333	33.3333	10	10	50	50	5	15	5	10	5	10	2	10	10	25	25	50	25	25	25	50	5	10	20	40	20	15	23	40	8.75	6.75	27.5	31.25	5
3811	2	English	F	49	Academic diploma (college/university)	israel	1	0	200	200	500	500	133.333	233.333	700	700	100	300	700	700	100	200	200	100	300	200	200	200	700	500	700	700	700	500	700	700	600	300	500	600	400	300	500	500	150	225	650	650	300
3812	2	English	M	47	Academic diploma (college/university)	USA	3	2	95	30	90	80	20	30	76.6667	70	10	30	90	70	30	20	10	95	30	30	30	30	70	70	90	90	70	70	70	80	40	50	80	-5	40	40	40	50	38.75	30	80	72.5	-5
3813	2	English	F	65	Academic diploma (college/university)	United States	3	0	350	350	500	750	300	283.333	750	783.333	200	250	750	750	200	350	350	350	250	350	250	350	750	750	750	500	750	750	850	750	550	400	400	150	500	400	600	400	312.5	300	687.5	775	150
3815	2	English	M	61	Academic diploma (college/university)	Saratoga	3	2	1	1	3	3	1.33333	1.33333	6.66667	5	1	2	10	5	1	2	1	1	1	1	2	1	5	5	10	3	5	5	5	3	4	3	9	2	4	4	3	2	1.25	1.25	5.75	4.5	2
3817	2	English	M	74	Academic diploma (college/university)	United States	2	0	20	25	50	75	21.6667	41.6667	76.6667	81.6667	20	50	80	80	20	20	20	25	50	25	25	50	80	75	50	75	80	75	75	90	60	55	30	50	30	50	50	40	21.25	37.5	70	80	30
3819	2	English	F	72	Academic diploma (college/university)	USA	3	0	250	400	400	600	283.333	350	566.667	566.667	200	300	600	600	200	400	250	250	300	450	300	400	600	600	500	400	600	600	500	600	400	200	250	150	300	150	200	200	275	362.5	525	575	150
3820	2	English	F	40	Academic diploma (college/university)	USA	1	2	100	100	400	400	100	100	733.333	533.333	100	100	900	600	100	100	100	100	100	100	100	100	500	400	900	800	400	400	600	600	400	300	800	700	300	300	500	500	100	100	650	500	300
3821	2	English	F	72	Academic diploma (college/university)	USA	0	2	5	1	50	100	3.33333	6.66667	53.3333	116.667	5	5	60	100	5	4	5	1	1	10	5	5	50	50	60	50	100	150	100	100	45	46	55	49	99	140	95	95	3.75	5.25	52.5	112.5	45
3822	2	English	F	75	Academic diploma (college/university)	usa	1	0	600	500	800	900	566.667	500	900	833.333	300	400	900	700	300	600	700	700	400	500	500	600	900	800	900	900	700	900	900	900	600	200	200	200	300	400	400	300	575	500	875	850	200
3823	2	English	M	67	Professional certificate	USA	1	0	500	500	500	500	500	500	500	500	500	500	500	500	500	500	500	500	500	500	500	500	500	500	500	500	500	500	500	500	0	0	0	0	0	0	0	0	500	500	500	500	0
3824	2	English	F	33	Academic diploma (college/university)	argentina	0	1	500	500	800	1000	0	333.333	1000	1000	0	800	1000	1000	500	0	0	0	500	800	0	200	800	1000	1000	1000	1000	1000	1000	1000	300	1000	1000	1000	500	200	1000	800	125	375	950	1000	300
3825	2	English	M	21	Academic diploma (college/university)	Japan	0	2	30	150	300	600	136.667	200	600	700	200	200	900	800	30	200	200	10	150	200	200	200	300	500	900	400	600	500	800	800	270	300	700	390	450	300	600	600	110	187.5	525	675	270
3826	2	English	F	72	Academic diploma (college/university)	USA	1	0	100	150	200	250	100	133.333	416.667	433.333	100	100	500	500	100	100	100	100	100	150	200	100	500	200	250	500	500	250	500	300	400	100	150	400	400	100	300	200	100	137.5	362.5	387.5	100
3827	2	English	F	66	Academic diploma (college/university)	USA	0	3	50	150	200	400	116.667	116.667	350	500	100	100	400	500	50	100	150	100	150	150	100	100	200	250	400	400	400	500	500	500	150	150	250	300	250	350	400	400	100	125	312.5	475	150
3829	2	English	M	49	Academic diploma (college/university)	United kingdom	1	0	30	50	100	150	116.667	83.3333	300	250	50	50	300	300	50	30	150	150	50	50	50	150	300	100	300	300	300	150	150	300	250	70	150	150	250	100	100	150	95	75	250	225	70
3830	2	English	F	30	Academic diploma (college/university)	israel	1	0	0	10	10	20	53.3333	116.667	208.333	266.667	50	100	400	400	50	0	10	100	100	10	50	200	400	10	25	200	400	20	100	300	350	10	15	100	300	10	50	100	40	90	158.75	205	10
3831	2	English	M	59	Academic diploma (college/university)	United States	0	3	100	200	500	500	100	100	600	600	100	100	800	800	100	100	100	100	200	100	100	100	500	500	500	800	500	500	500	800	400	400	400	700	300	400	400	700	100	125	575	575	400
3832	2	English	O	31	Academic diploma (college/university)	United States	1	0	400	400	700	700	333.333	400	800	800	400	400	1000	1000	400	400	400	200	400	400	400	400	1000	700	700	700	1000	700	700	700	600	300	300	500	600	300	300	300	350	400	775	775	300
3833	2	English	M	71	Academic diploma (college/university)	USA	2	3	5	10	10	75	6.66667	8.33333	58.3333	66.6667	10	10	75	75	5	5	5	10	5	10	10	10	50	50	10	75	75	50	75	75	45	45	5	65	70	40	65	65	6.25	8.75	46.25	68.75	5
3834	2	English	F	53	Academic diploma (college/university)	USA	1	3	900	500	900	900	350	416.667	766.667	900	50	250	500	900	500	900	500	50	500	500	500	250	900	900	900	500	900	900	900	900	400	0	400	450	400	400	400	650	487.5	437.5	800	900	0
3835	2	English	O	29	Academic diploma (college/university)	US	1	0	4	100	20	800	10	40	200	866.667	20	80	400	800	20	4	10	0	80	100	20	20	400	20	100	100	800	800	900	900	380	16	90	100	720	700	880	880	8.5	55	155	850	16
3836	2	English	F	43	Academic diploma (college/university)	Great Britain	1	3	50	150	150	300	116.667	116.667	333.333	333.333	150	150	400	400	100	50	100	150	100	150	100	150	300	150	300	400	300	300	300	400	200	100	200	250	200	150	200	250	100	125	287.5	325	100
3837	2	English	F	32	Academic diploma (college/university)	Serbia	0	2	200	150	400	400	200	100	550	316.667	200	100	700	450	200	100	200	300	150	100	100	100	400	450	700	500	400	450	450	50	200	350	500	200	250	350	350	-50	200	112.5	512.5	337.5	200
3838	2	English	F	44	Academic diploma (college/university)	USA	2	3	50	100	100	250	5	20	133.333	333.333	0	0	200	500	10	5	50	0	50	10	100	0	100	100	100	200	250	250	250	500	90	95	50	200	200	240	150	500	16.25	40	125	312.5	50
3840	2	English	F	47	Academic diploma (college/university)	United States of America	1	0	550	550	800	850	550	550	850	866.667	550	550	850	900	550	550	550	550	550	550	550	550	850	800	850	850	900	850	850	850	300	250	300	300	350	300	300	300	550	550	837.5	862.5	250
3841	2	English	F	64	Academic diploma (college/university)	Canada	3	2	500	300	300	900	250	83.3333	650	533.333	250	100	750	800	300	200	250	500	50	100	100	300	600	600	750	300	400	400	800	900	300	400	500	-200	350	300	700	600	312.5	137.5	562.5	625	-200
3842	2	English	F	35	Academic diploma (college/university)	France	3	2	5	20	0	1000	337.333	26.6667	1000	1000	2	10	1000	1000	1000	10	2	5	50	20	10	20	1000	1000	1000	0	1000	1000	1000	1000	0	990	998	-5	950	980	990	980	254.25	25	750	1000	-5
3843	2	English	F	68	Academic diploma (college/university)	USA	1	0	8	80	80	800	153.333	113.333	866.667	800	80	20	900	900	80	8	80	300	20	80	20	300	900	80	800	900	900	800	600	900	820	72	720	600	880	720	580	600	117	105	670	800	72
3844	2	English	M	57	Academic diploma (college/university)	usa	3	0	150	100	300	300	133.333	100	333.333	300	100	100	300	300	100	100	200	150	100	100	100	100	300	300	400	300	300	300	300	300	200	200	200	150	200	200	200	200	137.5	100	325	300	150
3845	2	English	F	52	Academic diploma (college/university)	United States	1	2	10	250	250	500	23.3333	23.3333	500	500	10	10	500	500	50	10	10	10	50	250	10	10	500	250	500	500	500	500	500	500	450	240	490	490	450	250	490	490	20	80	437.5	500	240
3846	2	English	M	59	Academic diploma (college/university)	USA	1	2	100	10	500	500	40	10	500	500	10	10	500	500	100	100	10	10	10	10	10	10	500	500	500	500	500	500	500	500	400	400	490	490	490	490	490	490	55	10	500	500	400
3847	2	English	F	71	Academic diploma (college/university)	usa	3	0	250	200	400	750	136.667	200	716.667	700	10	200	650	750	10	200	200	250	200	200	200	200	650	750	750	400	750	600	750	750	640	550	550	150	550	400	550	550	165	200	637.5	712.5	150
3848	2	English	F	63	Academic diploma (college/university)	USA	3	0	50	100	800	1000	15	7	800	800	10	10	800	800	10	10	25	50	10	10	1	100	800	800	800	800	800	800	800	1000	790	790	775	750	790	790	799	900	23.75	30.25	800	850	750
3849	2	English	M	53	Academic diploma (college/university)	USA	1	0	400	200	800	850	150	150	900	850	150	150	900	750	150	400	150	150	150	200	150	150	900	800	900	900	750	850	900	900	750	400	750	750	600	650	750	750	212.5	162.5	875	850	400
3850	2	English	F	31	Academic diploma (college/university)	USA	2	3	250	250	500	700	100	150	550	616.667	150	150	650	650	50	100	250	150	100	200	250	150	500	500	500	650	500	700	700	650	450	400	250	500	400	500	450	500	137.5	175	537.5	637.5	250
3851	2	English	F	27	Academic diploma (college/university)	England	3	2	50	150	200	500	108.333	166.667	400	400	100	150	500	500	200	25	100	50	200	150	150	150	500	200	500	200	400	300	500	500	300	175	400	150	200	150	350	350	93.75	162.5	350	425	150
3852	2	English	F	66	Academic diploma (college/university)	USA	1	2	50	50	500	500	18.3333	33.3333	666.667	833.333	50	50	1000	1000	5	50	50	0	50	50	50	0	500	500	1000	500	500	500	1000	1000	495	450	950	500	450	450	950	1000	26.25	37.5	625	750	450
3853	2	English	F	65	Academic diploma (college/university)	USA	1	3	100	100	500	500	133.333	133.333	600	500	200	100	800	500	100	100	100	200	200	100	100	100	500	500	500	800	500	500	500	500	400	400	400	600	300	400	400	400	125	125	575	500	400
3854	2	English	M	30	Academic diploma (college/university)	USA	1	0	400	250	800	600	316.667	216.667	850	783.333	200	200	800	800	200	400	500	250	200	250	250	200	800	800	1000	750	800	600	750	800	600	400	500	500	600	350	500	600	337.5	225	837.5	737.5	400
3855	2	English	F	30	Academic diploma (college/university)	usa	1	0	500	500	800	900	366.667	566.667	900	916.667	300	700	900	950	300	500	500	300	700	500	500	500	900	800	900	900	950	900	900	900	600	300	400	600	250	400	400	400	400	550	875	912.5	300
3856	2	English	M	64	Academic diploma (college/university)	USA	3	2	5	5	50	50	16.6667	10	133.333	133.333	10	10	200	200	20	20	10	5	10	10	10	5	100	100	200	50	100	100	200	50	80	80	190	45	90	90	190	45	13.75	8.75	112.5	112.5	45
3857	2	English	F	73	Academic diploma (college/university)	United States	1	2	100	100	400	100	233.333	83.3333	666.667	583.333	100	100	600	850	500	100	100	100	100	100	100	50	800	400	600	600	700	100	850	200	300	300	500	500	600	0	750	150	200	87.5	600	462.5	300
3858	2	English	F	53	Academic diploma (college/university)	usa	1	0	100	20	500	800	75	108.333	866.667	926.667	25	100	900	900	25	100	100	100	100	20	200	25	900	500	800	900	900	800	900	980	875	400	700	800	800	780	700	955	81.25	86.25	775	895	400
3859	2	English	F	55	Academic diploma (college/university)	USA	1	2	0	0	20	20	1.33333	3	116.667	43.3333	0	2	200	50	2	0	0	2	5	0	2	2	50	20	200	100	50	20	50	30	48	20	200	98	45	20	48	28	1	2.25	92.5	37.5	20
3860	2	English	F	33	Academic diploma (college/university)	USA	1	3	5	300	50	800	118.333	466.667	550	866.667	100	500	800	800	250	5	5	100	500	300	400	500	800	50	50	800	900	800	900	800	550	45	45	700	400	500	500	300	90	425	425	850	45
3861	2	English	F	35	Academic diploma (college/university)	USA	0	2	800	750	500	670	336.667	350	611.333	766.667	376	400	832	875	800	309	376	325	750	450	400	200	500	345	832	657	670	750	875	675	-300	36	456	332	-80	300	475	475	452.5	450	583.5	742.5	-300
3863	2	English	M	64	Academic diploma (college/university)	USA	0	2	350	400	650	800	191.667	183.333	833.333	866.667	75	150	750	900	350	300	75	200	400	200	150	200	650	900	750	850	800	800	900	900	300	600	675	650	400	600	750	700	231.25	237.5	787.5	850	300
3864	2	English	F	51	Academic diploma (college/university)	Italy	1	2	150	500	700	900	76.6667	116.667	766.667	833.333	150	100	900	800	30	150	150	50	200	500	100	50	700	700	900	700	900	900	800	800	670	550	750	650	700	400	700	750	95	212.5	750	850	550
3865	2	English	M	52	Academic diploma (college/university)	USA	0	1	5	3	10	10	5.33333	3	11.6667	10	3	3	10	10	5	3	3	10	3	3	3	3	10	10	10	15	10	10	10	10	5	7	7	5	7	7	7	7	5.25	3	11.25	10	5
3866	2	English	F	39	Academic diploma (college/university)	United States	0	2	250	200	950	900	116.667	133.333	883.333	900	150	100	950	900	250	100	150	100	200	100	100	200	950	800	950	900	900	900	900	900	700	700	800	800	700	800	800	700	150	150	900	900	700
3867	2	English	F	69	Academic diploma (college/university)	United States	1	2	1	10	10	50	7	7	66.6667	102	10	10	100	100	10	1	10	1	1	10	10	10	50	10	100	50	106	50	100	100	40	9	90	49	105	40	90	90	5.5	7.75	52.5	89	9
3868	2	English	F	75	Academic diploma (college/university)	United States	1	3	100	300	300	600	113.333	300	350	566.667	200	300	500	600	40	100	100	200	300	300	300	300	250	300	300	500	600	600	500	600	210	200	200	300	300	300	200	300	110	300	337.5	575	200
3869	2	English	M	75	Academic diploma (college/university)	United States	2	3	14	18	550	580	92.6667	133.333	883.333	883.333	28	150	900	850	100	150	14	28	100	150	18	150	900	850	550	900	900	900	580	850	800	700	536	872	800	750	562	700	73	104.5	800	807.5	536
3870	2	English	M	72	Academic diploma (college/university)	USA	0	2	50	50	500	999	100	66.6667	833	933	100	100	999	999	50	100	100	100	50	50	100	50	500	750	999	750	999	900	999	900	450	650	899	650	949	850	899	850	87.5	62.5	749.75	949.5	450
3871	2	English	M	71	Academic diploma (college/university)	United States of America	1	2	50	5	50	10	36.6667	10	150	16.6667	50	5	200	20	20	50	50	40	20	5	5	5	150	50	200	100	20	10	20	10	130	0	150	60	0	5	15	5	40	8.75	125	15	0
3872	2	English	F	55	Academic diploma (college/university)	usa	2	3	10	10	50	100	56.6667	56.6667	166.667	166.667	150	150	300	300	10	10	10	150	10	10	10	150	100	100	50	300	100	100	100	300	90	90	40	150	90	90	90	150	45	45	137.5	150	40
3873	2	English	M	78	Professional certificate	usa	0	3	30	25	100	100	25	10	300	100	30	10	700	100	30	20	25	30	25	10	10	10	100	100	100	700	100	100	100	100	70	80	75	670	75	90	90	90	26.25	13.75	250	100	70
3874	2	English	F	69	Academic diploma (college/university)	Westchester	0	3	20	50	50	150	33.3333	36.6667	133.333	100	30	30	150	100	20	30	40	30	50	30	50	30	50	100	150	150	150	50	150	100	30	70	110	120	100	20	100	70	30	40	112.5	112.5	30
3875	2	English	F	25	Academic diploma (college/university)	USA	0	3	350	350	600	900	133.333	266.667	866.667	900	100	100	900	900	350	150	150	100	350	300	400	100	600	850	850	900	900	900	900	900	250	700	700	800	550	600	500	800	187.5	287.5	800	900	250
3876	2	English	F	65	Academic diploma (college/university)	USA	0	0	100	100	500	500	100	66.6667	500	500	100	100	500	500	100	100	100	100	100	50	100	50	500	500	500	500	500	500	500	500	400	400	400	400	400	450	400	450	100	75	500	500	400
3877	2	English	F	40	Academic diploma (college/university)	Italy	0	2	10	50	100	100	23.3333	83.3333	500	500	10	100	500	500	10	50	10	10	50	100	100	50	100	500	500	500	100	500	500	500	90	450	490	490	50	400	400	450	20	75	400	400	90
3878	2	English	M	73	Academic diploma (college/university)	USA	0	3	200	150	400	500	75	183.333	450	433.333	50	200	500	500	200	75	100	50	150	150	200	200	400	500	350	500	500	400	400	500	200	425	250	450	350	250	200	300	106.25	175	437.5	450	200
3879	2	English	F	54	Academic diploma (college/university)	usa	3	0	100	100	300	500	100	100	500	500	100	100	500	500	100	100	100	100	100	100	100	100	500	500	500	300	500	500	500	500	400	400	400	200	400	400	400	400	100	100	450	500	200
3880	2	English	M	73	Academic diploma (college/university)	United States	1	0	50	50	250	500	50	50	416.667	383.333	50	50	500	500	50	50	50	50	50	50	50	50	500	250	500	250	500	500	500	150	450	200	450	200	450	450	450	100	50	50	375	412.5	200
3881	2	English	F	71	Professional certificate	USA	2	3	3	3	30	30	2	2.33333	30	30	0	1	30	30	3	3	3	0	3	3	3	1	30	30	30	30	30	30	30	30	27	27	27	30	27	27	27	29	2.25	2.5	30	30	27
3882	2	English	F	33	Academic diploma (college/university)	USA	1	3	30	100	100	200	35	133.333	433.333	433.333	5	100	500	500	50	30	50	5	100	100	200	100	500	100	300	500	500	200	300	500	450	70	250	495	400	100	100	400	33.75	125	350	375	70
3883	2	English	F	72	Academic diploma (college/university)	USA	0	1	100	500	700	800	100	333.333	800	800	100	500	800	800	100	100	100	100	500	500	200	300	700	800	800	800	800	800	800	800	600	700	700	700	300	300	600	500	100	375	775	800	600
3884	2	English	F	32	Academic diploma (college/university)	USA	1	2	300	100	600	700	116.667	166.667	700	733.333	50	100	700	800	200	300	50	100	300	100	100	100	800	600	700	600	800	700	800	600	600	300	650	500	500	600	700	500	162.5	150	675	725	300
3885	2	English	M	69	Academic diploma (college/university)	United States	1	2	50	50	100	500	125	75	666.667	750	75	75	750	750	250	50	75	50	100	50	75	50	750	100	750	500	750	500	750	750	500	50	675	450	650	450	675	700	106.25	68.75	525	687.5	50
3886	2	English	F	70	Academic diploma (college/university)	USA	2	3	25	100	300	800	58.3333	100	633.333	633.333	50	100	700	700	25	100	25	50	100	100	100	100	500	700	300	700	700	500	800	700	475	600	275	650	600	400	700	600	50	100	550	675	275
3887	2	English	F	43	Academic diploma (college/university)	Australia	0	1	5	50	30	600	23.3333	50	600	600	10	50	600	600	5	10	10	50	50	50	50	50	30	600	600	600	600	600	600	600	25	590	590	550	550	550	550	550	18.75	50	457.5	600	25
3888	2	English	F	70	Academic diploma (college/university)	usa	1	0	300	100	600	800	216.667	100	800	800	50	200	800	800	50	300	200	400	200	100	50	50	800	600	800	800	800	800	800	800	750	300	600	400	600	700	750	750	237.5	100	750	800	300
3889	2	English	M	56	Academic diploma (college/university)	USA	0	2	10	10	100	350	83.3333	20.3333	283.333	266.667	100	50	350	350	10	50	100	100	10	1	50	10	100	250	350	250	350	350	350	100	90	200	250	150	340	349	300	90	65	17.75	237.5	287.5	90
3890	2	English	M	80	Academic diploma (college/university)	USA	0	2	0	0	500	900	0	0	633.333	633.333	0	0	900	900	0	0	0	0	0	0	0	0	500	500	900	500	900	500	900	500	500	500	900	500	900	500	900	500	0	0	600	700	500
3891	2	English	M	78	Academic diploma (college/university)	usa	0	2	1	1	3	2	0.666667	1	4.33333	3.33333	1	1	5	3	1	0	1	1	1	1	1	1	3	3	5	5	2	2	3	5	2	3	4	4	1	1	2	4	0.75	1	4	3	2
3892	2	English	F	0	Academic diploma (college/university)	USA	3	0	2	200	20	600	14	76.6667	206.667	333.333	40	200	400	300	40	1	1	2	200	10	20	200	400	200	20	20	300	300	400	600	360	199	19	18	100	290	380	400	11	107.5	160	400	18
3894	2	English	F	67	Academic diploma (college/university)	United States	1	3	50	100	200	500	56.6667	190	333.333	500	50	20	400	500	100	50	20	50	500	100	50	20	400	200	200	400	600	500	400	500	300	150	180	350	100	400	350	480	55	167.5	300	500	150
3895	2	English	F	33	Academic diploma (college/university)	Usa	1	0	250	250	500	500	183.333	333.333	566.667	633.333	100	500	700	700	100	250	250	200	500	250	250	250	700	500	500	500	700	500	500	700	600	250	250	300	200	250	250	450	200	312.5	550	600	250
3896	2	English	M	72	Academic diploma (college/university)	USA	0	1	1	1	5	10	1	1	8.33333	25	1	1	10	10	1	1	1	1	1	1	1	1	5	10	10	5	10	10	50	15	4	9	9	4	9	9	49	14	1	1	7.5	21.25	4
3897	2	English	F	58	Academic diploma (college/university)	USA	1	2	40	50	100	350	60	46.6667	400	433.333	30	40	400	400	100	40	30	50	50	50	40	50	400	100	400	400	500	350	400	400	300	60	370	350	450	300	360	350	55	47.5	325	412.5	60
3898	2	English	F	59	Academic diploma (college/university)	USA	0	2	300	100	400	400	150	150	366.667	366.667	150	200	400	400	300	200	150	100	100	150	200	100	400	400	400	300	400	400	400	300	100	200	250	200	300	250	200	200	187.5	137.5	375	375	100
3899	2	English	F	37	Academic diploma (college/university)	Poland	1	2	500	10	7	10	133.667	100	18	27	1	100	27	27	300	500	1	100	100	10	100	100	0	7	27	27	27	10	27	27	-300	-493	26	-73	-73	0	-73	-73	225.25	77.5	15.25	22.75	-493
3900	2	English	M	70	Academic diploma (college/university)	New Zealand	2	0	400	200	500	500	106.667	90	433.333	400	20	20	500	300	20	200	400	100	20	200	200	50	500	500	500	300	300	500	500	400	480	300	100	200	280	300	300	350	180	117.5	450	425	100
3901	2	English	M	80	Academic diploma (college/university)	USA	1	0	20	20	80	60	40	20	113.333	133.333	80	20	160	160	80	20	20	20	20	20	20	20	160	80	80	100	160	60	80	160	80	60	60	80	140	40	60	140	35	20	105	115	60
3903	2	English	F	75	Academic diploma (college/university)	USA	2	3	50	5	400	800	3.33333	3.33333	800	800	0	0	800	800	5	5	50	0	5	5	5	0	800	800	400	800	800	800	800	800	795	795	350	800	795	795	795	800	15	3.75	700	800	350
3904	2	English	F	67	Academic diploma (college/university)	USA	1	3	10	50	100	500	50	66.6667	600	533.333	50	50	800	700	50	10	50	50	100	50	50	50	400	100	600	800	500	500	400	700	350	90	550	750	400	450	350	650	40	62.5	475	525	90
3905	2	English	M	75	Academic diploma (college/university)	USA	1	3	10	10	300	300	11.6667	8.33333	433.333	366.667	10	10	500	400	5	10	20	10	5	10	10	10	300	300	500	500	300	300	400	400	295	290	480	490	295	290	390	390	11.25	8.75	400	350	290
3906	2	English	F	20	High school	United States	2	0	4	15	10	30	22.6667	25	36.6667	46.6667	5	20	30	40	5	23	4	40	20	15	15	40	30	30	10	50	40	20	30	80	25	7	6	10	20	5	15	40	18	22.5	30	42.5	6
3907	2	English	M	52	Academic diploma (college/university)	Kenya	1	0	250	300	500	800	216.667	416.667	750	866.667	100	250	700	800	100	250	250	300	250	300	700	300	700	500	750	800	800	800	1000	800	600	250	500	500	550	500	300	500	225	387.5	687.5	850	250
3908	2	English	M	81	Academic diploma (college/university)	USA	0	1	10	20	80	200	30	30	150	266.667	30	30	200	200	10	30	30	30	20	30	30	30	80	200	150	100	200	200	300	300	70	170	120	70	180	170	270	270	25	27.5	132.5	250	70
3909	2	English	F	72	Academic diploma (college/university)	Italy	0	2	10	30	300	500	13.3333	53.3333	600	433.333	10	50	700	500	10	20	10	10	30	100	50	10	300	500	700	600	500	500	500	300	290	480	690	590	470	400	450	290	12.5	47.5	525	450	290
3910	2	English	F	34	Academic diploma (college/university)	Austria	0	1	10	10	100	100	16.6667	26.6667	166.667	300	20	20	200	300	10	20	20	10	10	20	10	50	100	200	200	100	100	300	300	300	90	180	180	90	90	280	290	250	15	22.5	150	250	90
3912	2	English	F	39	Academic diploma (college/university)	UK	1	2	13	8	0	5	8.33333	8	13.6667	8.66667	5	2	20	8	5	13	5	15	10	8	2	12	10	0	20	11	8	5	8	10	5	-13	15	-4	-2	-3	6	-2	9.5	8	10.25	7.75	-13
3913	2	English	M	28	Academic diploma (college/university)	Germany	1	3	200	200	500	500	150	200	500	500	100	100	500	500	150	200	200	100	300	200	200	100	500	500	500	500	500	500	500	500	350	300	300	400	200	300	300	400	162.5	200	500	500	300
3914	2	English	F	61	Academic diploma (college/university)	USA	1	2	20	25	100	300	83.3333	36.6667	450	516.667	50	50	600	750	150	20	50	50	10	25	50	50	500	100	600	250	300	300	750	500	350	80	550	200	290	275	700	450	67.5	33.75	362.5	462.5	80
3915	2	English	F	71	Academic diploma (college/university)	USA	3	0	10	10	300	500	166.667	166.667	500	566.667	100	100	500	500	100	200	200	10	100	200	200	10	500	500	500	300	500	600	600	500	400	300	300	290	400	400	400	490	127.5	127.5	450	550	290
3916	2	English	F	59	Academic diploma (college/university)	US	3	0	300	650	500	800	245.667	350	783.333	766.667	137	200	800	700	137	100	500	300	200	350	500	650	800	650	900	500	700	700	900	800	663	550	400	200	500	350	400	150	259.25	425	712.5	775	200
3917	2	English	M	51	Academic diploma (college/university)	USA	2	0	150	150	200	200	100	150	300	300	50	100	300	300	50	200	150	50	100	150	150	200	300	300	200	300	300	300	200	300	250	100	50	250	200	150	50	100	112.5	150	275	275	50
3918	2	English	F	72	Academic diploma (college/university)	USA	2	1	200	100	250	250	100	100	216.667	250	100	100	250	250	100	100	200	100	100	100	100	100	200	250	250	200	250	250	250	250	100	150	50	100	150	150	150	150	125	100	225	250	50
3919	2	English	F	74	Academic diploma (college/university)	USA	0	1	60	40	300	400	46.6667	20	466.667	146.667	60	20	600	200	60	60	40	40	40	20	20	20	300	600	400	400	400	200	40	200	240	540	360	360	360	180	20	180	50	25	425	210	240
3920	2	English	F	67	Academic diploma (college/university)	United States	1	3	50	50	100	100	66.6667	50	133.333	100	100	50	200	100	50	50	50	100	50	50	50	50	100	100	100	200	100	100	100	100	50	50	50	100	50	50	50	50	62.5	50	125	100	50
3921	2	English	F	55	Academic diploma (college/university)	italy	3	0	0	0	10	50	4	3	66.6667	21.6667	5	5	100	10	5	2	5	0	5	1	3	0	100	50	50	10	10	5	50	50	95	48	45	10	5	4	47	50	3	2.25	52.5	28.75	10
3922	2	English	F	67	Academic diploma (college/university)	USA	0	1	200	150	400	350	100	66.6667	366.667	266.667	100	100	400	300	200	100	100	100	150	100	50	50	400	400	400	300	350	300	300	200	200	300	300	200	200	200	250	150	125	87.5	375	287.5	200
3923	2	English	F	57	Academic diploma (college/university)	USA	0	2	10	5	200	200	8	2	233.333	233.333	20	2	300	200	10	2	20	2	5	2	2	2	200	200	300	200	200	200	200	300	190	198	280	198	195	198	198	298	8.5	2.75	225	225	190
3925	2	English	F	67	Academic diploma (college/university)	United States	2	3	60	20	75	40	33.3333	21.6667	91.6667	83.3333	30	20	100	100	50	20	60	30	15	30	20	20	100	75	75	100	100	50	40	100	50	55	15	70	85	20	20	80	40	21.25	87.5	72.5	15
3926	2	English	M	57	Academic diploma (college/university)	United States	2	3	200	100	500	500	100	116.667	466.667	500	100	150	500	500	50	150	200	100	100	100	100	150	400	500	500	500	500	500	500	500	350	350	300	400	400	400	400	350	125	112.5	475	500	300
3927	2	English	F	68	Academic diploma (college/university)	USA	1	3	50	75	50	200	35.6667	71.6667	166.667	416.667	47	100	200	400	30	50	30	47	50	75	65	100	150	50	150	200	350	200	500	400	120	0	120	153	300	125	435	300	39.25	72.5	137.5	362.5	0
3928	2	English	F	45	Academic diploma (college/university)	USA	2	3	5	10	50	100	7	8.33333	283.333	233.333	10	10	500	500	1	10	5	10	10	5	10	10	100	250	50	500	100	100	100	500	99	240	45	490	90	95	90	490	6.5	8.75	225	200	45
3930	2	English	M	68	Academic diploma (college/university)	USA	0	1	200	200	450	500	100	100	500	500	100	100	500	500	200	100	100	100	200	100	100	100	450	500	500	500	500	500	500	500	250	400	400	400	300	400	400	400	125	125	487.5	500	250
3931	2	English	M	73	Academic diploma (college/university)	USA	1	3	100	100	600	600	116.667	133.333	633.333	633.333	150	150	700	700	100	100	100	150	150	100	100	150	600	600	600	700	600	600	600	700	500	500	500	550	450	500	500	550	112.5	125	625	625	500
3933	2	English	F	29	Academic diploma (college/university)	USA	2	0	10	400	20	500	200	200	450	450	100	100	400	400	100	200	10	300	100	200	400	300	400	400	20	550	400	400	500	550	300	200	10	250	300	200	100	250	152.5	250	342.5	462.5	10
3934	2	English	F	68	Academic diploma (college/university)	italy	2	1	0	0	990	900	0	6.66667	993.333	663.333	0	10	1000	10	0	0	0	0	10	10	0	0	990	1000	990	990	990	10	900	990	990	1000	990	990	980	0	900	990	0	5	992.5	722.5	990
3935	2	English	M	40	Academic diploma (college/university)	United States	0	1	500	250	1000	1000	250	333.333	1000	1000	250	500	1000	1000	500	250	250	250	250	500	250	250	1000	1000	1000	1000	1000	1000	1000	1000	500	750	750	750	750	500	750	750	312.5	312.5	1000	1000	500
3936	2	English	F	71	Academic diploma (college/university)	Germany	3	0	100	100	500	900	100	133.333	700	900	100	200	700	900	100	100	100	100	200	100	100	100	700	700	700	500	900	900	900	900	600	600	600	400	700	800	800	800	100	125	650	900	400
3937	2	English	F	53	Academic diploma (college/university)	Italy	1	3	1	1	3	10	1.66667	2.66667	20	20	2	2	40	20	2	1	1	2	4	1	2	2	10	3	10	40	20	10	20	20	8	2	9	38	16	9	18	18	1.5	2.25	15.75	17.5	2
3938	2	English	F	71	Academic diploma (college/university)	USA	1	3	5	5	10	20	5	5	13.3333	40	5	5	20	50	5	5	5	5	5	5	5	5	10	10	10	20	50	20	20	50	5	5	5	15	45	15	15	45	5	5	12.5	35	5
3939	2	English	F	30	Academic diploma (college/university)	USA	1	0	75	100	200	200	71.6667	83.3333	366.667	333.333	40	50	400	400	40	75	75	100	50	100	100	100	400	200	400	300	400	200	300	300	360	125	325	200	350	100	200	200	72.5	87.5	325	300	125
3940	2	English	F	70	Academic diploma (college/university)	USA	0	3	5	2	20	50	24	3	166.667	75	2	2	200	200	5	20	50	2	2	2	5	2	20	100	200	200	50	5	20	200	15	80	150	198	48	3	15	198	19.25	2.75	130	68.75	15
3941	2	English	M	71	Academic diploma (college/university)	USA	1	0	250	250	500	500	200	200	500	500	100	100	500	500	100	250	250	250	100	250	250	250	500	500	500	500	500	500	500	500	400	250	250	250	400	250	250	250	212.5	212.5	500	500	250
3943	2	English	F	69	Academic diploma (college/university)	United States	1	0	100	100	300	500	40	43.3333	433.333	333.333	50	100	500	400	50	100	20	50	100	100	10	20	500	300	300	500	400	500	100	500	450	200	280	450	300	400	90	480	55	57.5	400	375	200
3944	2	English	F	58	Academic diploma (college/university)	United States	0	1	500	500	500	850	500	500	800	800	500	500	800	800	500	500	500	500	500	500	500	500	500	800	800	800	850	800	800	800	0	300	300	300	350	300	300	300	500	500	725	812.5	0
3945	2	English	M	66	Academic diploma (college/university)	USA	1	0	200	300	400	600	233.333	333.333	700	733.333	200	600	700	800	200	200	300	200	600	300	300	100	700	400	700	700	800	600	800	600	500	200	400	500	200	300	500	500	225	325	625	700	200
3946	2	English	M	79	Academic diploma (college/university)	United States	0	2	50	50	300	400	50	50	366.667	400	50	50	400	400	50	50	50	50	50	50	50	50	300	300	400	400	400	400	400	400	250	250	350	350	350	350	350	350	50	50	350	400	250
3947	2	English	M	71	Professional certificate	USA	3	1	2	10	25	100	15	10	50	83.3333	10	10	50	50	25	10	10	2	10	10	10	10	50	50	50	25	100	50	100	100	25	40	40	23	90	40	90	90	11.75	10	43.75	87.5	23
3948	2	English	F	30	Academic diploma (college/university)	USA	1	2	500	350	800	800	333.333	283.333	866.667	833.333	250	500	900	900	250	500	250	500	150	350	500	200	800	800	900	900	800	800	900	800	550	300	650	400	650	450	400	600	375	300	850	825	300
3949	2	English	F	39	Academic diploma (college/university)	USA	2	0	10	100	100	200	93.3333	93.3333	700	700	10	70	700	700	10	200	10	70	70	200	100	10	700	700	100	700	700	700	200	700	690	500	90	630	630	500	100	690	72.5	95	550	575	90
3950	2	English	F	68	Academic diploma (college/university)	United States	2	3	700	400	1	990	433.333	533.333	330.667	630.333	500	400	990	1	300	500	700	500	700	500	400	400	1	1	1	990	990	900	990	1	-299	-499	-699	490	290	400	590	-399	500	500	248.25	720.25	-699
3951	2	English	M	57	Academic diploma (college/university)	USA	1	3	5	5	50	50	13.3333	15	133.333	73.3333	20	20	200	100	10	5	10	20	20	5	5	20	100	50	100	200	100	50	20	100	90	45	90	180	80	45	15	80	11.25	12.5	112.5	67.5	45
3952	2	English	M	41	Academic diploma (college/university)	Qatar	1	3	900	100	500	800	300	133.333	833.333	833.333	100	100	1000	1000	100	900	700	100	100	100	200	100	500	500	1000	1000	500	800	1000	1000	400	-400	300	900	400	700	800	900	450	125	750	825	-400
3953	2	English	F	32	Academic diploma (college/university)	USA	0	2	100	50	500	500	38.3333	66.6667	566.667	633.333	100	100	700	700	100	5	100	10	50	50	100	50	500	500	700	500	500	500	700	700	400	495	600	490	450	450	600	650	53.75	62.5	550	600	400
3954	2	English	F	62	Professional certificate	Peru	1	3	100	200	500	500	100	83.3333	533.333	533.333	100	50	600	300	100	100	100	100	100	200	100	50	500	500	500	600	800	500	500	300	400	400	400	500	700	300	400	250	100	112.5	525	525	400
3955	2	English	M	43	Academic diploma (college/university)	Portugal	1	3	100	50	150	150	123.333	80	223.333	169	50	50	170	130	120	100	200	50	40	50	150	50	200	150	300	170	177	150	200	130	80	50	100	120	137	100	50	80	117.5	72.5	205	164.25	50
3957	2	English	F	71	Academic diploma (college/university)	United States	0	3	5	200	15	500	46.6667	40	283.333	400	100	50	500	500	5	20	20	100	200	20	50	50	15	50	300	500	500	200	500	500	10	30	280	400	300	180	450	450	36.25	80	216.25	425	10
3958	2	English	M	67	Academic diploma (college/university)	U.S.	1	2	100	100	100	200	116.667	100	183.333	200	100	100	200	200	150	100	100	100	100	100	100	100	200	100	200	150	200	200	200	200	50	0	100	50	100	100	100	100	112.5	100	162.5	200	0
3959	2	English	F	42	Academic diploma (college/university)	United States	0	3	250	250	500	500	300	266.667	566.667	533.333	400	300	700	600	250	250	250	400	250	250	250	300	500	500	500	700	500	500	500	600	250	250	250	300	250	250	250	300	287.5	262.5	550	525	250
3960	2	English	M	33	Academic diploma (college/university)	USA	1	0	100	100	300	500	83.3333	36.6667	500	500	50	50	500	500	50	100	100	100	50	100	50	10	500	300	500	500	500	500	500	500	450	200	400	400	450	400	450	490	87.5	52.5	450	500	200
3961	2	English	F	66	Academic diploma (college/university)	USA	1	2	100	100	200	250	150	141.667	433.333	400	100	75	500	400	100	100	100	250	100	100	75	250	300	200	500	500	300	250	400	500	200	100	400	250	200	150	325	250	137.5	131.25	375	362.5	100
3962	2	English	M	68	Academic diploma (college/university)	USA	3	0	50	30	200	300	25	28.3333	300	333.333	25	30	300	300	25	25	25	50	30	30	25	30	300	300	300	200	300	300	400	300	275	275	275	150	270	270	375	270	31.25	28.75	275	325	150
3963	2	English	F	50	Academic diploma (college/university)	AUSTRALIA	3	1	2	10	100	200	41.6667	30	200	166.667	25	20	200	100	50	25	50	2	50	20	20	10	200	200	200	100	200	100	200	200	150	175	150	98	150	80	180	190	31.75	25	175	175	98
3964	2	English	F	39	Academic diploma (college/university)	USA	1	2	300	300	500	800	250	350	683.333	816.667	300	450	800	900	150	300	300	300	250	300	450	350	500	500	800	750	750	800	900	800	350	200	500	450	500	500	450	450	262.5	337.5	637.5	812.5	200
3966	2	English	F	31	Academic diploma (college/university)	United States	1	0	5	5	25	25	5	5	25	25	5	5	25	25	5	5	5	5	5	5	5	5	25	25	25	25	25	25	25	25	20	20	20	20	20	20	20	20	5	5	25	25	20
3967	2	English	M	73	Academic diploma (college/university)	Broome	2	0	10	5	50	40	10	8.33333	63.3333	50	10	10	70	60	10	10	10	10	10	5	5	10	70	60	50	60	60	40	40	50	60	50	40	50	50	35	35	40	10	7.5	60	47.5	40
3968	2	English	F	71	Academic diploma (college/university)	Usa	1	0	20	10	50	200	25	13.3333	200	200	5	20	200	200	5	20	50	20	20	10	10	10	200	50	200	200	200	200	200	200	195	30	150	180	180	190	190	190	23.75	12.5	162.5	200	30
3969	2	English	F	72	Academic diploma (college/university)	USA	0	1	510	10	10	20	5	6.66667	68.3333	75	5	10	100	100	510	5	5	5	10	10	5	5	10	100	100	5	20	100	100	25	-500	95	95	0	10	90	95	20	131.25	7.5	53.75	61.25	-500
3970	2	English	M	74	High school	usa	0	2	75	75	250	250	58.3333	50	325	266.667	50	75	350	250	75	75	50	50	75	25	75	50	250	275	350	350	250	200	250	350	175	200	300	300	175	175	175	300	62.5	56.25	306.25	262.5	175
3971	2	English	M	74	Academic diploma (college/university)	USA	1	2	100	200	100	500	266.667	300	500	433.333	200	500	500	500	300	100	200	300	200	200	500	200	500	100	500	500	500	500	500	300	200	0	300	200	300	300	0	100	225	275	400	450	0
3972	2	English	M	74	Academic diploma (college/university)	United States	0	2	250	250	500	600	200	200	633.333	533.333	100	250	600	600	250	100	100	400	250	250	250	100	500	500	600	800	600	500	600	500	250	400	500	400	350	250	350	400	212.5	212.5	600	550	250
3973	2	English	F	74	Academic diploma (college/university)	Baltimore County,MD.	1	2	50	50	400	800	116.667	116.667	600	500	100	100	700	500	200	50	100	50	200	50	100	50	600	400	700	500	500	800	500	500	400	350	600	450	300	750	400	450	100	100	550	575	350
3974	2	English	M	74	Academic diploma (college/university)	United States	2	1	25	25	200	300	50	50	300	300	25	25	300	300	100	25	25	25	100	25	25	25	300	300	200	300	300	300	300	300	200	275	175	275	200	275	275	275	43.75	43.75	275	300	175
3975	2	English	M	74	Academic diploma (college/university)	USA	2	3	700	200	1000	900	133.333	200	916.667	900	100	100	950	900	100	200	700	100	300	200	200	100	900	900	1000	950	900	900	900	900	800	700	300	850	600	700	700	800	275	200	937.5	900	300
3976	2	English	M	73	High school	usa	1	2	300	250	500	500	200	150	800	783.333	150	150	900	800	250	300	150	200	100	250	150	200	750	500	900	750	800	500	800	750	500	200	750	550	700	250	650	550	225	175	725	712.5	200
3977	2	English	F	70	Academic diploma (college/university)	USA	2	1	10	10	100	200	0.333333	36.6667	166.667	233.333	0	100	200	200	1	0	10	0	10	100	10	0	100	200	100	200	200	200	200	300	99	200	90	200	190	100	190	300	2.75	30	150	225	90
3978	2	English	F	74	Academic diploma (college/university)	USA	1	0	0	0	20	50	6.66667	6.66667	116.667	140	20	20	200	200	20	0	0	0	20	0	0	0	200	20	100	50	200	50	20	200	180	20	100	50	180	50	20	200	5	5	92.5	117.5	20
3980	2	English	M	74	Academic diploma (college/university)	USA	2	0	1	1	2	4	1.66667	1.66667	4.33333	4	1	2	4	4	1	1	1	3	2	1	1	2	4	4	2	5	4	3	4	5	3	3	1	2	2	2	3	3	1.5	1.5	3.75	4	1
3981	2	English	M	73	Academic diploma (college/university)	USA	0	2	5	10	20	30	2.66667	4.66667	23.3333	26.6667	4	5	30	30	5	2	4	2	10	4	5	5	20	20	30	20	30	20	30	30	15	18	26	18	20	16	25	25	3.25	6	22.5	27.5	15
3982	2	English	F	73	Academic diploma (college/university)	USA	0	3	10	15	25	50	20	20	50	83.3333	10	25	50	100	10	25	25	10	15	15	20	25	25	50	50	50	50	50	100	100	15	25	25	40	35	35	80	75	17.5	18.75	43.75	75	15
3983	2	English	M	74	Academic diploma (college/university)	US	1	2	10	8	60	20	11	15	125	100	10	20	200	100	8	10	10	15	15	8	20	10	100	60	200	75	150	20	100	50	92	50	190	60	135	12	80	40	10.75	13.25	108.75	80	50
3984	2	English	M	74	Academic diploma (college/university)	USA	0	0	5	5	100	100	5	5	100	100	5	5	100	100	5	5	5	5	5	5	5	5	100	100	100	100	100	100	100	100	95	95	95	95	95	95	95	95	5	5	100	100	95
3985	2	English	M	73	Academic diploma (college/university)	usa	0	3	40	40	400	400	43.3333	91.6667	466.667	533.333	50	75	600	600	40	40	40	50	40	100	100	75	400	400	400	600	400	500	500	600	360	360	360	550	360	400	400	525	42.5	78.75	450	500	360
3986	2	English	F	70	Academic diploma (college/university)	US	1	0	25	20	50	100	10	21.6667	83.3333	133.333	10	10	100	100	10	25	10	10	10	20	50	5	100	50	50	100	100	100	100	200	90	25	40	90	90	80	50	195	13.75	21.25	75	125	25
3987	2	English	M	73	Academic diploma (college/university)	USA	1	0	0	0	5	100	0	0	100	100	0	0	100	100	0	0	0	0	0	0	0	0	100	5	100	100	100	100	100	100	100	5	100	100	100	100	100	100	0	0	76.25	100	5
3988	2	English	M	74	Academic diploma (college/university)	usa	1	3	5	10	15	25	13.3333	35	208.333	275	20	50	325	400	5	5	15	20	30	10	25	50	50	15	250	325	75	25	350	400	45	10	235	305	45	15	325	350	11.25	28.75	160	212.5	10
3989	2	English	M	75	Academic diploma (college/university)	United States	1	0	9	8	10	10	7.33333	6	14	9	4	5	15	8	4	9	8	10	5	8	3	10	15	10	12	15	8	10	6	13	11	1	4	5	3	2	3	3	7.75	6.5	13	9.25	1
3990	2	English	M	74	Academic diploma (college/university)	USA	1	3	100	50	100	100	66.6667	66.6667	133.333	133.333	50	100	200	200	75	100	75	50	50	50	50	100	100	100	100	200	100	100	100	200	25	0	25	150	50	50	50	100	75	62.5	125	125	0
3991	2	English	F	51	Academic diploma (college/university)	USA	0	3	20	100	100	300	48.3333	93.3333	233.333	250	100	100	300	300	20	20	25	100	100	80	100	100	100	200	200	300	300	200	250	300	80	180	175	200	200	120	150	200	41.25	95	200	262.5	80
3994	2	English	F	74	Academic diploma (college/university)	USA	3	0	5	20	30	50	26.6667	58.3333	433.333	275	10	25	700	75	10	50	20	5	25	50	100	20	700	250	350	30	75	250	500	50	690	200	330	25	50	200	400	30	21.25	48.75	332.5	218.75	25
3995	2	English	M	72	Academic diploma (college/university)	Maricopa	3	0	100	100	300	300	100	100	300	300	100	100	300	300	100	100	100	100	100	100	100	100	300	300	300	300	300	300	300	300	200	200	200	200	200	200	200	200	100	100	300	300	200
3996	2	English	M	74	Academic diploma (college/university)	USA	2	0	400	400	700	700	366.667	400	700	700	300	400	700	700	300	400	400	400	400	400	400	400	700	700	700	700	700	700	700	700	400	300	300	300	300	300	300	300	375	400	700	700	300
3997	2	English	M	74	Academic diploma (college/university)	United States of America	0	2	10	25	10	100	25	11.6667	66.6667	53.3333	50	25	100	100	10	25	50	0	25	5	25	5	10	50	100	50	100	10	100	50	0	25	50	50	75	5	75	45	21.25	15	52.5	65	0
3998	2	English	F	71	Academic diploma (college/university)	USA	1	3	100	10	300	200	53.3333	40	300	300	10	10	300	300	100	100	50	10	100	10	10	10	300	300	300	300	300	200	300	300	200	200	250	290	200	190	290	290	65	32.5	300	275	200
4000	2	English	F	80	Academic diploma (college/university)	United States	2	3	300	50	500	400	100	116.667	500	500	50	100	500	500	150	100	300	50	200	50	50	100	500	500	500	500	500	500	400	500	350	400	200	450	300	450	350	400	150	100	500	475	200
4001	2	English	F	58	Academic diploma (college/university)	USA	1	2	125	200	350	450	140	150	383.333	350	150	150	400	350	70	125	150	200	150	200	150	150	300	350	400	450	400	450	350	300	230	225	250	250	250	250	200	150	136.25	162.5	375	375	225
4002	2	English	M	74	Academic diploma (college/university)	United States of America	0	3	30	100	150	400	71.6667	81.6667	283.333	283.333	50	75	300	350	30	40	125	50	100	50	120	75	150	200	350	300	400	200	300	350	120	160	225	250	300	150	180	275	61.25	86.25	250	312.5	120
4003	2	English	F	74	Academic diploma (college/university)	United States	0	1	300	100	600	600	100	50	600	600	100	50	600	600	300	100	100	100	100	50	50	50	600	600	600	600	600	600	600	600	300	500	500	500	500	550	550	550	150	62.5	600	600	300
4004	2	English	F	51	Academic diploma (college/university)	USA	1	3	5	8	5	8	7.66667	9.33333	11	11.6667	10	15	20	20	5	5	8	10	5	8	8	15	5	5	8	20	5	8	10	20	0	0	0	10	0	0	2	5	7	9	9.5	10.75	0
4005	2	English	F	74	Academic diploma (college/university)	United States	2	3	100	100	250	100	141.667	100	800	816.667	75	100	800	900	250	100	100	75	100	100	100	100	800	800	250	800	800	750	100	900	550	700	150	725	700	650	0	800	131.25	100	662.5	637.5	150
4006	2	English	F	79	High school	USA	0	2	10	0	10	0	10	0	350	0	10	0	500	0	10	10	10	10	0	0	0	0	10	50	500	500	0	0	0	0	0	40	490	490	0	0	0	0	10	0	265	0	0
4007	2	English	M	72	Academic diploma (college/university)	United States	3	0	5	2	25	25	3	2.66667	50	50	3	2	50	50	3	3	3	5	2	3	3	2	50	50	50	25	50	50	50	25	47	47	47	20	48	47	47	23	3.5	2.5	43.75	43.75	20
4008	2	English	M	74	Academic diploma (college/university)	USA	0	3	2	4	5	10	2.33333	2	11.6667	6.33333	5	2	20	10	2	1	1	5	4	2	2	2	5	10	5	20	10	5	4	10	3	9	4	15	6	3	2	8	2.25	2.5	10	7.25	3
4009	2	English	F	74	Professional certificate	USA	0	2	20	100	20	400	26.6667	233.333	70	633.333	20	100	80	700	20	50	20	10	100	100	100	500	20	100	80	30	400	500	700	700	0	50	60	20	300	400	600	200	25	200	57.5	575	0
4010	2	English	F	75	Professional certificate	USA	3	0	0	10	0	700	4	53.3333	383.333	900	5	70	1000	1000	5	2	5	0	70	40	50	10	1000	50	100	0	1000	700	1000	700	995	48	95	0	930	660	950	690	3	42.5	287.5	850	0
4011	2	English	F	74	High school	United States	0	2	500	200	800	800	200	200	933.333	933.333	100	100	1000	1000	500	400	100	100	200	300	100	200	800	900	1000	900	800	800	1000	1000	300	500	900	800	600	500	900	800	275	200	900	900	300
4012	2	English	F	50	Academic diploma (college/university)	USA	3	2	100	100	250	500	50	83.3333	333.333	366.667	100	100	500	500	25	25	100	100	50	100	100	100	250	250	500	250	300	300	500	500	225	225	400	150	250	200	400	400	62.5	87.5	312.5	400	150
4013	2	English	M	72	Academic diploma (college/university)	USA	1	2	1	5	10	50	3.66667	5	66.6667	133.333	5	5	100	200	5	1	5	1	5	5	5	5	50	10	100	50	100	50	200	100	45	9	95	49	95	45	195	95	3	5	52.5	112.5	9
4014	2	English	M	74	High school	Middlesex	0	2	250	50	850	800	46.6667	50	833.333	866.667	40	50	900	900	250	50	40	50	50	50	50	50	850	800	900	800	800	800	900	900	600	750	860	750	750	750	850	850	97.5	50	837.5	850	600
4015	2	English	F	52	Academic diploma (college/university)	United States	1	3	200	300	500	800	166.667	200	700	800	100	100	800	800	100	200	300	100	200	300	300	100	500	500	800	800	800	800	800	800	400	300	500	700	600	500	500	700	175	225	650	800	300
4016	2	English	F	74	High school	USA	2	1	200	25	750	900	100	125	866.667	900	100	200	900	900	100	100	200	100	75	200	25	100	800	900	750	900	900	900	900	900	700	800	550	800	825	700	875	800	125	100	837.5	900	550
4017	2	English	F	49	Academic diploma (college/university)	USA	3	0	600	600	800	800	366.667	433.333	733.333	733.333	200	300	700	700	200	500	400	600	300	500	500	600	700	800	700	800	700	800	700	800	500	300	300	200	400	300	200	200	425	475	750	750	200
4018	2	English	M	74	Academic diploma (college/university)	usa	3	0	1	1	1	1	1	1	2.66667	2.33333	1	1	4	2	1	1	1	1	1	1	1	1	4	2	2	1	2	2	3	1	3	1	1	0	1	1	2	0	1	1	2.25	2	0
4020	2	English	F	52	Academic diploma (college/university)	USA	1	2	30	50	875	450	25	38.3333	943	833.333	15	70	999	900	25	30	15	35	25	50	70	20	880	875	999	950	750	450	900	850	855	845	984	915	725	400	830	830	26.25	41.25	926	737.5	845
4021	2	English	M	74	Academic diploma (college/university)	USA	0	2	100	100	200	300	133.333	83.3333	283.333	300	100	100	300	300	100	100	100	200	100	100	100	50	200	250	300	300	300	300	300	300	100	150	200	100	200	200	200	250	125	87.5	262.5	300	100
4022	2	English	M	74	High school	United States	2	3	50	50	200	300	66.6667	66.6667	400	366.667	100	100	600	500	50	50	50	100	50	50	50	100	300	300	200	600	300	300	300	500	250	250	150	500	250	250	250	400	62.5	62.5	350	350	150
4023	2	English	M	78	Academic diploma (college/university)	usa	0	2	10	25	20	100	15	25	58.3333	83.3333	25	25	100	100	10	10	25	10	25	10	25	40	20	25	100	50	100	50	100	100	10	15	75	40	75	40	75	60	13.75	25	48.75	87.5	10
4024	2	English	M	76	Academic diploma (college/university)	USA	1	3	50	20	300	200	110	173.333	466.667	333.333	100	300	600	500	200	50	30	100	200	20	20	300	500	300	300	600	300	200	200	500	300	250	270	500	100	180	180	200	95	135	425	300	250
4025	2	English	M	74	Academic diploma (college/university)	US	3	2	14	18	23	39	19.3333	22	60.6667	82.6667	25	24	100	71	13	20	25	14	20	22	24	18	27	55	100	23	44	133	71	39	14	35	75	9	24	111	47	21	18	21	51.25	71.75	9
4026	2	English	M	57	Academic diploma (college/university)	Italy	1	0	1	1	2	5	2	2.66667	23.3333	18.3333	2	2	50	25	2	1	2	2	2	1	5	1	50	2	10	10	25	5	25	5	48	1	8	8	23	4	20	4	1.75	2.25	18	15	1
4028	2	English	F	74	Academic diploma (college/university)	USA	0	1	50	100	100	500	70	70	366.667	366.667	100	100	500	500	50	100	100	10	100	100	100	10	100	500	500	100	500	500	500	100	50	400	400	90	400	400	400	90	65	77.5	300	400	50
4029	2	English	M	74	Academic diploma (college/university)	USA	1	0	500	250	650	500	300	183.333	700	600	200	150	700	600	200	500	400	300	150	250	150	250	700	650	800	600	600	500	400	800	500	150	400	300	450	250	250	550	350	200	687.5	575	150
4030	2	English	M	74	Academic diploma (college/university)	usa	1	0	30	30	50	50	36.6667	30	83.3333	63.3333	40	30	100	70	40	30	40	30	30	30	40	20	100	50	100	50	70	50	70	50	60	20	60	20	40	20	30	30	35	30	75	60	20
4031	2	English	M	73	Academic diploma (college/university)	USA	0	2	40	40	70	200	90	56.6667	715	666.667	150	50	995	900	40	50	150	70	40	60	50	60	70	400	995	750	200	600	900	500	30	350	845	680	160	540	850	440	77.5	52.5	553.75	550	30
4032	2	English	F	0	Academic diploma (college/university)	USA	0	2	100	100	50	300	16.6667	26.6667	400	300	10	30	500	300	100	30	10	10	100	40	30	10	50	300	500	400	300	300	300	300	-50	270	490	390	200	260	270	290	37.5	45	312.5	300	-50
4033	2	English	M	93	Academic diploma (college/university)	USA	1	3	5	100	10	100	8.33333	38.3333	150	66.6667	5	10	250	50	10	5	10	5	5	100	100	10	100	10	100	250	100	100	50	50	90	5	90	245	95	0	-50	40	7.5	53.75	115	75	5
4034	2	English	M	73	Academic diploma (college/university)	USA	1	0	10	10	20	20	6.66667	10	20	20	5	10	20	20	5	10	10	5	10	10	10	10	20	20	20	20	20	20	20	20	15	10	10	15	10	10	10	10	7.5	10	20	20	10
4035	2	English	M	73	Academic diploma (college/university)	U.S.A.	1	3	15	80	45	150	57.3333	65	283.333	200	80	100	350	200	12	15	80	80	15	80	80	100	200	45	300	350	250	150	150	200	188	30	220	270	235	70	70	100	46.75	68.75	223.75	187.5	30
4036	2	English	F	72	Academic diploma (college/university)	United States	1	0	200	200	350	350	200	283.333	450	500	200	300	500	500	200	200	200	200	300	200	350	200	500	350	500	350	500	350	500	500	300	150	300	150	200	150	150	300	200	262.5	425	462.5	150
4037	2	English	M	74	Academic diploma (college/university)	USA	1	0	50	50	100	400	53.3333	66.6667	283.333	400	100	50	400	400	100	50	20	40	50	50	50	100	400	100	200	250	400	400	400	400	300	50	180	210	350	350	350	300	52.5	62.5	237.5	400	50
4038	2	English	F	74	Academic diploma (college/university)	USA	2	1	1000	10	1000	1000	11.6667	20	678.333	1000	10	10	1000	1000	15	10	1000	10	35	10	10	15	35	1000	1000	1000	1000	1000	1000	1000	20	990	0	990	965	990	990	985	258.75	17.5	758.75	1000	0
4040	2	English	M	74	Academic diploma (college/university)	United States of America	1	0	100	100	10	500	83.3333	83.3333	416.667	416.667	100	100	500	500	100	100	50	100	100	100	50	100	500	10	250	500	500	500	250	500	400	-90	200	400	400	400	200	400	87.5	87.5	315	437.5	-90
4041	2	English	F	30	Academic diploma (college/university)	Canada	0	3	100	100	250	200	70	173.333	1000	833.333	10	10	1000	1000	100	100	100	10	100	10	500	10	250	1000	1000	1000	200	1000	500	1000	150	900	900	990	100	990	0	990	77.5	155	812.5	675	150
4042	2	English	F	73	Professional certificate	Usa	1	2	10	100	15	25	19.3333	100	31.6667	266.667	8	50	25	100	40	10	8	10	125	100	50	125	50	15	25	20	200	25	100	500	10	5	17	10	75	-75	50	375	17	100	27.5	206.25	5
4043	2	English	F	75	Academic diploma (college/university)	USA	0	2	1	1	10	100	60	11.6667	200	233.333	20	5	250	250	1	150	20	10	1	20	5	10	10	250	250	100	100	200	250	250	9	100	230	90	99	180	245	240	45.25	9	152.5	200	9
4044	2	English	M	32	Academic diploma (college/university)	US	1	0	2	2	10	20	2	2	30	46.6667	2	2	50	100	2	2	2	2	2	2	2	2	50	10	20	20	100	20	20	20	48	8	18	18	98	18	18	18	2	2	25	40	8
4045	2	English	M	74	Academic diploma (college/university)	USA	1	3	450	300	600	600	153.333	170	600	600	60	60	600	600	100	450	300	60	150	300	300	60	600	600	600	600	600	600	600	600	500	150	300	540	450	300	300	540	227.5	202.5	600	600	150
4046	2	English	F	40	Academic diploma (college/university)	USA	0	3	25	250	500	800	283.333	283.333	933.333	866.667	300	300	1000	800	25	150	400	300	250	300	250	300	500	800	1000	1000	800	800	1000	800	475	650	600	700	550	500	750	500	218.75	275	825	850	475
4047	2	English	M	68	Academic diploma (college/university)	Italy	1	2	50	100	500	900	53.3333	70	833.333	966.667	50	100	1000	900	100	50	50	10	100	100	100	10	1000	500	1000	500	1000	900	900	1000	900	450	950	490	900	800	800	990	52.5	77.5	750	950	450
4048	2	English	F	51	Professional certificate	Spain	0	2	500	300	500	800	21.6667	23.3333	433.333	500	10	10	500	500	500	5	10	50	300	10	10	50	500	300	500	500	800	500	500	500	0	295	490	450	500	490	490	450	141.25	92.5	450	575	0
4049	2	English	M	62	Academic diploma (college/university)	italy	2	3	100	300	250	650	150	250	700	583.333	150	300	800	800	200	100	100	150	250	200	300	300	650	650	250	800	650	300	650	800	450	550	150	650	400	100	350	500	137.5	262.5	587.5	600	150
4050	2	English	F	62	Academic diploma (college/university)	spain	1	0	4	2	10	1000	4.33333	2	670	1000	2	2	1000	1000	2	4	10	1	2	2	2	2	1000	10	1000	10	1000	1000	1000	1000	998	6	990	9	998	998	998	998	4.25	2	505	1000	6
4051	2	English	F	32	Academic diploma (college/university)	Israel	1	3	400	400	600	600	250	250	600	600	100	100	600	600	300	400	350	100	300	400	350	100	500	600	700	600	500	600	700	600	200	200	350	500	200	200	350	500	287.5	287.5	600	600	200
4052	2	English	F	74	High school	USA	1	2	25	20	100	250	15	15	300	366.667	25	25	500	500	10	25	25	10	20	20	25	0	200	100	500	200	250	250	500	350	190	75	475	190	230	230	475	350	17.5	16.25	250	337.5	75
4053	2	English	F	31	Professional certificate	Iran	1	2	130	30	30	200	30	30	566.667	583.333	30	30	800	800	30	130	30	30	30	30	30	30	600	30	800	300	600	200	800	350	570	-100	770	270	570	170	770	320	55	30	432.5	487.5	-100
4054	2	English	F	55	Academic diploma (college/university)	Catalonia	0	1	1000	1000	1000	1000	0	0	1000	1000	0	0	1000	1000	1000	0	0	0	1000	0	0	0	1000	1000	1000	1000	1000	1000	1000	1000	0	1000	1000	1000	0	1000	1000	1000	250	250	1000	1000	0
4055	2	English	F	65	Academic diploma (college/university)	USA	1	2	250	300	500	650	250	316.667	866.667	766.667	250	350	1000	850	250	250	250	250	250	300	350	350	800	500	1000	800	750	650	850	700	550	250	750	550	500	350	500	350	250	312.5	775	737.5	250
4056	2	English	M	56	Academic diploma (college/university)	USA	0	1	4	4	20	20	2.33333	2	20	20	2	2	20	20	4	2	3	2	4	2	2	2	20	20	20	20	20	20	20	20	16	18	17	18	16	18	18	18	2.75	2.5	20	20	16
4057	2	English	M	49	Academic diploma (college/university)	italy	2	3	20	35	200	350	63.3333	32.6667	466.667	326.667	60	40	600	400	100	30	20	60	50	8	35	40	500	300	200	600	500	80	350	400	400	270	180	540	450	72	315	360	52.5	33.25	400	332.5	180
4058	2	English	M	63	Academic diploma (college/university)	italy	3	0	1	1	100	100	10	7	300	300	10	10	300	300	10	10	10	1	10	10	1	1	300	300	300	100	300	300	300	100	290	290	290	99	290	290	299	99	7.75	5.5	250	250	99
4059	2	English	F	25	Academic diploma (college/university)	Romania	3	1	1	1	5	10	2.66667	2.33333	11.6667	10	2	1	15	10	5	2	1	1	5	1	1	1	10	15	10	5	10	10	10	10	5	13	9	4	5	9	9	9	2.25	2	10	10	4
4060	2	English	M	42	Academic diploma (college/university)	United States of America	1	0	500	50	600	600	66.6667	36.6667	666.667	666.667	50	50	750	750	50	500	100	50	50	50	10	50	750	600	500	750	750	600	500	750	700	100	400	700	700	550	490	700	175	40	650	650	100
4061	2	English	F	34	Academic diploma (college/university)	UK	0	2	300	300	800	900	200	300	866.667	933.333	100	300	900	900	300	400	100	100	300	300	300	300	800	900	900	800	900	900	900	1000	500	500	800	700	600	600	600	700	225	300	850	925	500
4062	2	English	F	73	Academic diploma (college/university)	US	0	3	100	20	200	200	20	20	300	300	20	20	500	500	100	20	20	20	20	20	20	20	200	200	200	500	200	200	200	500	100	180	180	480	180	180	180	480	40	20	275	275	100
4063	2	English	M	74	Academic diploma (college/university)	USA	2	1	5	5	25	50	11.6667	6.66667	50	50	10	5	50	50	15	10	5	10	5	5	5	10	50	50	25	50	50	50	50	50	35	40	20	40	45	45	45	40	10	6.25	43.75	50	20
4064	2	English	M	33	Academic diploma (college/university)	Israel	2	0	5	5	10	20	5	6.66667	40	26.6667	5	10	50	50	5	5	5	5	10	5	5	5	50	20	10	50	50	10	20	20	45	15	5	45	40	5	15	15	5	6.25	32.5	25	5
4065	2	English	M	74	Academic diploma (college/university)	United	0	2	15	15	20	35	10.6667	13.3333	36.6667	35	12	15	50	45	15	5	12	15	15	5	15	20	20	20	50	40	35	15	45	45	5	15	38	25	20	10	30	25	11.75	13.75	32.5	35	5
4066	2	English	F	33	Academic diploma (college/university)	Israel	1	3	200	100	900	900	200	166.667	933.333	933.333	200	200	1000	1000	200	200	200	200	200	100	100	200	900	900	900	1000	900	900	900	1000	700	700	700	800	700	800	800	800	200	150	925	925	700
4067	2	English	M	38	Academic diploma (college/university)	Israel	2	0	700	10	300	100	456.667	256.667	246.667	256.667	20	20	40	70	20	700	700	650	20	700	10	50	40	350	300	350	70	300	100	400	20	-350	-400	-300	50	-400	90	350	517.5	195	260	217.5	-400
4070	2	English	M	35	Academic diploma (college/university)	India	0	3	50	50	200	200	13.3333	13.3333	300	300	10	10	500	500	50	20	10	10	50	20	10	10	200	200	200	500	200	200	200	500	150	180	190	490	150	180	190	490	22.5	22.5	275	275	150
4071	2	English	M	52	Academic diploma (college/university)	Australia	2	0	1	1	2	2	0	0.333333	2	2.66667	0	1	2	4	0	0	1	0	1	0	1	0	2	2	2	2	4	2	2	2	2	2	1	2	3	2	1	2	0.25	0.5	2	2.5	1
4072	2	English	M	74	Academic diploma (college/university)	USA	0	2	25	50	100	250	20	41.6667	133.333	150	50	50	200	250	25	5	50	5	50	50	50	25	100	100	200	100	250	100	250	100	75	95	150	95	200	50	200	75	21.25	43.75	125	175	75
4073	2	English	O	59	Academic diploma (college/university)	Germany	1	0	50	30	300	200	40	40	300	233.333	20	50	300	200	20	50	50	50	50	30	20	50	300	300	300	300	200	200	200	300	280	250	250	250	150	170	180	250	42.5	37.5	300	225	250
4074	2	English	M	35	Academic diploma (college/university)	India	1	0	100	100	100	300	100	133.333	333.333	333.333	100	200	500	500	100	100	100	100	200	100	100	100	500	100	200	300	500	300	300	200	400	0	100	200	300	200	200	100	100	125	275	325	0
4075	2	English	F	52	Academic diploma (college/university)	Israel	0	2	211	3	10	30	7.66667	7.66667	110	76.6667	10	10	200	100	211	3	10	10	3	3	10	10	10	30	200	100	30	30	100	100	-201	27	190	90	27	27	90	90	58.5	6.5	85	65	-201
4077	2	English	M	43	Professional certificate	Israel	2	0	150	100	800	900	133.333	133.333	800	800	100	200	800	800	100	150	150	150	200	100	100	100	800	800	800	800	800	800	900	800	700	650	650	650	600	700	800	700	137.5	125	800	825	650
4078	2	English	M	67	Academic diploma (college/university)	Australia	1	2	10	10	40	50	13.3333	16.6667	50	50	10	10	50	40	20	10	10	10	30	10	10	10	50	40	50	50	60	50	40	50	30	30	40	40	30	40	30	40	12.5	15	47.5	50	30
4079	2	English	M	69	Academic diploma (college/university)	Australia	3	0	10	50	100	300	40	106.667	500	500	10	20	500	500	10	100	10	10	20	200	100	50	500	500	500	100	500	500	500	300	490	400	490	90	480	300	400	250	32.5	92.5	400	450	90
4080	2	English	M	78	Academic diploma (college/university)	Australia	0	2	0	1	2	10	0	0	50.6667	100	0	0	100	100	0	0	0	0	1	0	0	0	2	2	100	50	10	100	100	100	2	2	100	50	9	100	100	100	0	0.25	38.5	77.5	2
4081	2	English	M	75	Academic diploma (college/university)	Australia	0	2	0	0	1	2	0.333333	0	18.3333	5.33333	0	0	30	10	0	1	0	0	0	0	0	0	1	20	30	5	2	5	10	1	1	19	30	5	2	5	10	1	0.25	0	14	4.5	1
4082	2	English	F	26	Academic diploma (college/university)	Singapore	2	1	10	10	50	50	35	11.6667	143.333	100	80	20	300	100	20	80	10	5	10	20	10	5	80	300	50	50	100	100	50	100	60	220	40	45	90	80	40	95	28.75	11.25	120	87.5	40
4083	2	English	M	46	Academic diploma (college/university)	australia	1	3	10	10	100	500	20	40	600	500	0	10	800	500	50	10	10	0	100	10	10	10	500	100	500	800	500	500	500	500	450	90	490	800	400	490	490	490	17.5	32.5	475	500	90
4084	2	English	F	43	Academic diploma (college/university)	USA	1	3	0	1	2	5	2	3.33333	9.33333	15	5	0	20	5	1	0	0	5	5	1	5	0	5	2	3	20	20	5	20	5	4	2	3	15	15	4	15	5	1.5	2.75	7.5	12.5	2
4085	2	English	F	67	Academic diploma (college/university)	Australia	2	1	20	10	30	30	5	8.33333	26.6667	26.6667	5	10	30	30	10	5	20	0	10	10	10	5	30	30	30	20	30	30	30	20	20	25	10	20	20	20	20	15	8.75	8.75	27.5	27.5	10
4086	2	English	M	77	Academic diploma (college/university)	Australia	1	3	20	5	100	50	40	10	200	200	50	5	300	200	50	20	20	50	20	5	5	5	200	100	100	300	200	50	200	200	150	80	80	250	180	45	195	195	35	8.75	175	162.5	80
4087	2	English	F	66	Academic diploma (college/university)	Australia	2	3	900	25	100	300	40	40	250	250	50	50	300	300	50	20	900	50	50	20	25	50	200	250	100	300	200	250	300	300	150	230	-800	250	150	230	275	250	255	36.25	212.5	262.5	-800
4088	2	English	M	54	Academic diploma (college/university)	Australia	1	0	5	2	50	50	3	3	50	50	2	5	50	50	2	5	2	5	5	2	2	2	50	50	50	50	50	50	50	50	48	45	48	45	45	48	48	48	3.5	2.75	50	50	45
4089	2	English	F	27	Academic diploma (college/university)	Brazil	1	2	200	200	300	600	143.333	233.333	383.333	799.667	200	200	600	600	80	200	200	150	300	200	200	200	250	300	600	300	999	600	600	800	170	100	400	150	699	400	400	600	157.5	225	362.5	749.75	100
4090	2	English	F	35	Academic diploma (college/university)	United Kingdom	1	0	50	500	200	800	251.667	210	733.333	700	5	30	800	400	5	50	700	50	30	500	500	100	800	200	900	500	400	800	900	800	795	150	200	450	370	300	400	700	201.25	282.5	600	725	150
4091	2	English	F	52	Academic diploma (college/university)	United Kingdom	0	2	4	10	10	100	5.66667	23.3333	46.6667	200	10	20	100	200	4	3	10	4	10	20	20	30	10	10	100	30	100	200	200	200	6	7	90	26	90	180	180	170	5.25	20	37.5	175	6
4092	2	English	M	73	Academic diploma (college/university)	UK	2	0	150	100	300	200	83.3333	100	416.667	366.667	100	100	500	500	100	100	150	50	100	100	100	100	500	350	300	400	500	250	200	350	400	250	150	350	400	150	100	250	100	100	387.5	325	150
4093	2	English	M	77	Academic diploma (college/university)	England	0	3	2	5	10	30	6.66667	8.33333	30	40	10	10	50	50	2	5	5	10	5	5	10	10	10	20	20	50	30	20	50	50	8	15	15	40	25	15	40	40	5.5	7.5	25	37.5	8
4094	2	English	F	54	Academic diploma (college/university)	UK	3	0	50	100	500	900	200	166.667	850	766.667	200	200	900	900	200	100	300	50	200	100	200	100	900	700	950	500	900	700	700	900	700	600	650	450	700	600	500	800	162.5	150	762.5	800	450
4096	2	English	F	73	Academic diploma (college/university)	United Kingdom	2	0	600	100	800	800	46.6667	50	633.333	533.333	20	20	800	800	20	100	600	20	20	100	100	30	800	800	800	300	800	300	800	500	780	700	200	280	780	200	700	470	185	62.5	675	600	200
4097	2	English	M	53	Academic diploma (college/university)	Spain	3	0	50	50	500	500	50	50	500	500	50	50	500	500	50	50	50	50	50	50	50	50	500	500	500	500	500	500	500	500	450	450	450	450	450	450	450	450	50	50	500	500	450
4098	2	English	M	79	Academic diploma (college/university)	UK	3	0	50	100	600	700	133.333	133.333	766.667	800	100	100	800	800	100	100	200	50	100	100	200	100	800	700	800	600	800	800	800	700	700	600	600	550	700	700	600	600	112.5	125	725	775	550
4099	2	English	F	33	Academic diploma (college/university)	Israel	1	2	50	50	150	300	36.6667	36.6667	250	366.667	50	50	300	250	60	50	50	0	60	50	50	0	200	150	300	250	500	300	250	350	140	100	250	250	440	250	200	350	40	40	225	350	100
4100	2	English	F	74	Academic diploma (college/university)	Australia	1	3	0	1	5	10	2	0.333333	40	8.33333	0	0	100	10	5	0	1	0	1	1	0	0	10	5	10	100	10	10	5	10	5	5	9	100	9	9	5	10	1.5	0.5	31.25	8.75	5
4101	2	English	M	49	Academic diploma (college/university)	Australia	1	0	100	100	800	500	60	200	800	733.333	30	200	800	600	30	100	70	80	200	100	100	300	800	800	800	800	600	500	800	800	770	700	730	720	400	400	700	500	70	175	800	675	700
4102	2	English	M	74	Academic diploma (college/university)	USA	3	2	50	50	50	100	41.6667	50	200	150	50	50	250	150	25	50	50	50	50	50	50	50	150	200	250	50	150	150	150	100	125	150	200	0	100	100	100	50	43.75	50	162.5	137.5	0
4103	2	English	M	74	Academic diploma (college/university)	Australia	2	3	50	0	20	20	0.333333	0.333333	7	7	0	0	10	10	1	0	50	0	1	0	0	0	10	1	20	10	10	1	20	10	9	1	-30	10	9	1	20	10	12.75	0.25	10.25	10.25	-30
4104	2	English	M	78	Academic diploma (college/university)	United Kingdom	0	1	5	10	10	200	5	56.6667	166.667	200	5	20	200	200	5	5	5	5	10	20	100	50	10	200	100	200	200	200	200	200	5	195	95	195	190	180	100	150	5	45	127.5	200	5
4105	2	English	M	54	Academic diploma (college/university)	Brazil	1	2	100	120	200	200	106.667	133.333	400	266.667	120	100	500	200	100	100	120	100	150	120	100	150	400	200	500	300	300	200	200	300	300	100	380	200	150	80	100	150	105	130	350	250	100
4106	2	English	F	59	Academic diploma (college/university)	England	2	3	400	100	500	300	333.333	83.3333	566.667	233.333	300	50	800	200	300	400	400	300	100	100	100	50	400	500	500	800	300	200	300	200	100	100	100	500	200	100	200	150	350	87.5	550	250	100
4107	2	English	F	24	Academic diploma (college/university)	Brazil	1	3	200	200	400	400	200	250	616.667	683.333	200	200	800	800	200	200	200	200	250	200	300	200	550	400	500	800	700	400	550	800	350	200	300	600	450	200	250	600	200	237.5	562.5	612.5	200
4108	2	English	M	27	Academic diploma (college/university)	Brazil	3	1	50	50	750	1000	133.333	50	983.333	966.667	100	50	1000	1000	200	100	100	50	50	50	50	50	950	1000	1000	750	900	1000	1000	1000	750	900	900	700	850	950	950	950	112.5	50	925	975	700
4109	2	English	F	32	Academic diploma (college/university)	Brasil	0	3	280	267	24	17	39	153.333	17.6667	24.3333	25	80	17	23	280	45	47	25	267	180	200	80	24	15	21	17	17	23	27	23	-256	-30	-26	-8	-250	-157	-173	-57	99.25	181.75	19.25	22.5	-256
4110	2	English	M	48	Academic diploma (college/university)	brazil	0	2	120	120	300	340	126.667	246.667	533.333	573.333	240	340	920	920	120	120	240	20	120	280	340	120	300	380	920	300	340	420	920	380	180	260	680	280	220	140	580	260	125	215	475	515	180
4111	2	English	M	34	Academic diploma (college/university)	Brazil	0	1	500	500	500	500	633.333	663.333	960	960	500	500	990	990	500	500	900	500	500	500	990	500	500	990	990	900	500	990	990	900	0	490	90	400	0	490	0	400	600	622.5	845	845	0
4112	2	English	F	74	Academic diploma (college/university)	USA	1	2	1	10	3	50	7	15	23.3333	43.3333	4	15	25	50	7	1	4	10	15	10	15	15	15	3	25	30	30	50	50	50	8	2	21	20	15	40	35	35	5.5	13.75	18.25	45	2
4113	2	English	M	74	Academic diploma (college/university)	UK	1	3	500	450	750	750	366.667	333.333	750	750	250	250	750	750	350	500	500	250	350	450	400	250	750	750	750	750	750	750	750	750	400	250	250	500	400	300	350	500	400	362.5	750	750	250
4114	2	English	F	75	Academic diploma (college/university)	uk	1	3	50	100	100	250	116.667	116.667	266.667	233.333	50	100	250	250	200	50	100	50	150	100	100	100	300	100	250	250	250	250	200	250	100	50	150	200	100	150	100	150	100	112.5	225	237.5	50
4115	2	English	F	33	Academic diploma (college/university)	Brazil	1	2	200	200	500	700	183.333	333.333	633.333	800	200	500	700	800	250	200	200	100	300	200	500	200	700	500	700	500	800	700	800	800	450	300	500	400	500	500	300	600	187.5	300	600	775	300
4116	2	English	F	50	Academic diploma (college/university)	Brazil	1	3	100	200	500	800	116.667	118.333	700	700	100	5	800	600	200	100	50	100	250	200	100	5	800	500	500	800	800	800	700	600	600	400	450	700	550	600	600	595	112.5	138.75	650	725	400
4117	2	English	F	22	Academic diploma (college/university)	Singapore	0	3	80	20	100	80	63.3333	53.3333	120	110	80	80	200	200	80	60	50	80	20	30	50	80	100	80	80	200	80	50	80	200	20	20	30	120	60	20	30	120	67.5	45	115	102.5	20
4118	2	English	M	62	Academic diploma (college/university)	UK	3	0	10	5	100	100	10	6.66667	100	100	10	10	100	100	10	10	10	10	10	5	5	5	100	100	100	100	100	100	100	100	90	90	90	90	90	95	95	95	10	6.25	100	100	90
4119	2	English	M	29	Academic diploma (college/university)	spain	2	0	5	6	5	6	7.33333	6	7.33333	6	8	6	8	6	8	8	5	6	6	6	6	6	8	8	5	6	6	6	6	6	0	0	0	0	0	0	0	0	6.75	6	6.75	6	0
4120	2	English	F	22	Professional certificate	Morocco	2	0	400	400	600	800	466.667	466.667	900	600	400	400	900	200	400	700	400	300	400	600	400	400	900	1000	600	800	200	900	800	700	500	300	200	500	-200	300	400	300	450	450	825	650	200
4121	2	English	F	37	Academic diploma (college/university)	Israel	2	0	750	250	1000	850	316.667	383.333	916.667	850	250	450	1000	900	250	350	750	350	450	350	250	350	1000	850	1000	900	900	800	850	850	750	500	250	550	450	450	600	500	425	350	937.5	850	250
4122	2	English	F	33	Academic diploma (college/university)	usa	0	0	50	50	700	700	50	50	700	700	50	50	700	700	50	50	50	50	50	50	50	50	700	700	700	700	700	700	700	700	650	650	650	650	650	650	650	650	50	50	700	700	650
4123	2	English	M	30	Academic diploma (college/university)	Brazil	1	0	400	400	650	750	116.667	300	566.667	716.667	100	300	650	750	100	400	200	50	300	400	300	300	650	650	650	400	750	750	750	650	550	250	450	350	450	350	450	350	187.5	325	587.5	725	250
4124	2	English	F	44	Academic diploma (college/university)	United States	0	3	250	250	500	500	294.333	277.667	588.667	555.333	333	333	666	666	250	300	250	333	250	250	250	333	500	600	500	666	500	500	500	666	250	300	250	333	250	250	250	333	283.25	270.75	566.5	541.5	250
4125	2	English	F	27	Academic diploma (college/university)	Switzerland	0	2	100	100	600	600	133.333	100	800	600	100	100	800	800	100	100	100	200	100	100	100	100	600	700	800	900	600	200	800	800	500	600	700	700	500	100	700	700	125	100	750	600	500
4126	2	English	F	66	Academic diploma (college/university)	United Kingdom	0	2	100	40	400	400	116.667	36.6667	533.333	566.667	100	20	600	600	100	200	100	50	40	50	20	40	400	600	600	400	400	500	600	600	300	400	500	350	360	450	580	560	112.5	37.5	500	525	300
4127	2	English	F	26	Academic diploma (college/university)	United States	1	0	400	150	700	800	116.667	183.333	700	800	100	250	800	800	100	400	100	150	250	150	150	150	800	700	700	600	800	800	800	800	700	300	600	450	550	650	650	650	187.5	175	700	800	300
4128	2	English	F	51	Academic diploma (college/university)	United States	0	3	200	200	300	500	43.3333	36.6667	266.667	366.667	30	30	300	500	200	50	50	30	200	30	50	30	300	300	200	300	500	300	300	500	100	250	150	270	300	270	250	470	82.5	77.5	275	400	100
4129	2	English	M	22	High school	Argentina	0	2	300	200	500	500	233.333	133.333	600	466.667	300	200	800	400	300	200	300	200	200	150	200	50	500	500	800	500	500	500	400	500	200	300	500	300	300	350	200	450	250	150	575	475	200
4130	2	English	F	50	Academic diploma (college/university)	United States of America	1	2	4	3	10	10	4	8.33333	23.6667	28.3333	5	5	30	30	6	4	5	1	15	3	5	5	18	10	30	23	30	10	30	25	12	6	25	22	15	7	25	20	4	7	20.25	23.75	6
4131	2	English	M	71	Academic diploma (college/university)	USA	1	3	10	10	30	50	48.3333	18.3333	108.333	50	100	25	200	50	20	10	25	100	20	10	10	25	50	30	75	200	50	50	50	50	30	20	50	100	30	40	40	25	38.75	16.25	88.75	50	20
4132	2	English	M	47	High school	italy	0	1	25	25	50	50	5	11.6667	50	60	5	25	50	50	25	5	5	5	25	25	5	5	50	50	50	50	50	50	80	50	25	45	45	45	25	25	75	45	10	15	50	57.5	25
4133	2	English	M	48	Academic diploma (college/university)	Sweden	1	2	1	0	600	600	0.333333	0.333333	733.333	733.333	0	0	1000	1000	1	1	0	0	1	0	0	0	600	600	1000	600	600	600	1000	600	599	599	1000	600	599	600	1000	600	0.5	0.25	700	700	599
4134	2	English	F	29	Academic diploma (college/university)	USA	0	2	50	50	100	500	50	66.6667	400	466.667	50	100	500	400	50	50	50	50	50	50	100	50	100	200	500	500	500	500	400	500	50	150	450	450	450	450	300	450	50	62.5	325	475	50
4135	2	English	M	33	Academic diploma (college/university)	United States of America	1	2	200	200	380	600	110	133.333	616.667	633.333	100	100	650	650	150	200	100	80	200	200	100	100	600	380	650	600	600	600	650	650	450	180	550	520	400	400	550	550	132.5	150	557.5	625	180
4136	2	English	F	63	Professional certificate	United States	0	3	250	350	500	600	150	166.667	550	550	150	150	650	650	250	100	200	150	350	100	250	150	500	500	500	650	600	500	500	650	250	400	300	500	250	400	250	500	175	212.5	537.5	562.5	250
4137	2	English	M	46	Academic diploma (college/university)	U.S.A.	0	1	80	80	200	200	100	100	300	266.667	100	100	300	300	80	100	100	100	80	100	100	100	200	300	300	300	200	300	200	300	120	200	200	200	120	200	100	200	95	95	275	250	120
4138	2	English	F	45	Academic diploma (college/university)	Australia	1	3	20	20	120	200	68.3333	66.6667	400	366.667	75	50	500	400	100	20	30	75	120	20	30	50	400	120	300	500	400	200	300	400	300	100	270	425	280	180	270	350	56.25	55	330	325	100
4139	2	English	F	39	Academic diploma (college/university)	Romania	0	1	500	500	500	500	250	0	500	500	250	0	500	500	500	250	250	250	500	0	0	0	500	500	500	500	500	500	500	500	0	250	250	250	0	500	500	500	312.5	125	500	500	0
4140	2	English	M	71	Academic diploma (college/university)	USA	1	2	25	25	50	50	18.3333	25	50	50	15	25	50	50	20	25	15	20	25	25	25	25	50	50	50	50	50	50	50	50	30	25	35	30	25	25	25	25	20	25	50	50	25
4141	2	English	F	41	Academic diploma (college/university)	Romania	1	3	15	100	150	400	43.3333	50	366.667	500	100	50	600	600	10	15	20	100	50	100	50	50	200	150	300	600	300	400	600	600	190	135	280	500	250	300	550	550	36.25	62.5	312.5	475	135
4142	2	English	F	37	Academic diploma (college/university)	USA	2	3	300	200	250	350	91.6667	100	333.333	316.667	100	100	400	300	75	100	300	100	100	100	200	100	300	300	250	400	400	250	350	300	225	200	-50	300	300	150	150	200	143.75	125	312.5	325	-50
[truncated: 1,269 more rows]
[truncated: 7 more columns]
